# Supplementary material for: A long-distance inhibitory system regulates haustoria numbers in parasitic plants
Source: Proc Natl Acad Sci U S A. 2025 Feb 18;122(8):e2424557122. doi: 10.1073/pnas.2424557122 (PMC11874510; doi:10.1073/pnas.2424557122)
Supplement: Supplementary file 2 — Dataset S01 (XLSX) [file pnas.2424557122.sd01.xlsx]

## Sheet: Dataset S1
Dataset S1: Deseq2 results of P. japonicum shoot sequencing
Infecting versus not infecting P. japonicum shoots at 10 dpi
GeneID	baseMean	lo2FoldChane	lfcSE	stat	pvalue	padj
Pjv1_00014701	799.284	4.82232	0.571625	8.43616	3.28e-17	6.63e-13
Pjv1_00024237	632.98	3.69825	0.471976	7.83567	4.66e-15	4.71e-11
Pjv1_00001960	2083.65	3.63039	0.484984	7.48559	7.12e-14	4.8e-10
Pjv1_00017822	50.6577	4.97278	0.710253	7.00143	2.53e-12	1.28e-08
Pjv1_00008646	12603.1	2.62794	0.389897	6.74009	1.58e-11	6.4e-08
Pjv1_00006422	2972.98	2.38359	0.356788	6.6807	2.38e-11	8.01e-08
Pjv1_00029800	153.393	3.35944	0.518213	6.48274	9.01e-11	2.6e-07
Pjv1_00005142	773.815	-1.9569	0.306868	-6.37702	1.81e-10	4.56e-07
Pjv1_00022757	5463.18	1.65204	0.260638	6.33843	2.32e-10	5.21e-07
Pjv1_00012082	6107.95	1.77722	0.286325	6.20698	5.4e-10	1.09e-06
Pjv1_00005318	5196.65	2.51303	0.412652	6.08995	1.13e-09	2.07e-06
Pjv1_00014723	2448.57	2.84807	0.491721	5.79204	6.95e-09	1.08e-05
Pjv1_00025016	2780.11	2.10419	0.362681	5.80175	6.56e-09	1.08e-05
Pjv1_00024232	35.3246	3.53091	0.615554	5.73615	9.69e-09	1.4e-05
Pjv1_00017895	3667.65	2.73063	0.477891	5.71392	1.1e-08	1.49e-05
Pjv1_00002216	2185.19	2.06326	0.36209	5.69819	1.21e-08	1.53e-05
Pjv1_00002836	366.035	1.40251	0.250706	5.59424	2.22e-08	2.63e-05
Pjv1_00006885	1045.46	1.69307	0.305194	5.54752	2.9e-08	3.25e-05
Pjv1_00012794	4005.63	1.85482	0.338217	5.48411	4.16e-08	4.28e-05
Pjv1_00024903	199.893	2.60045	0.47447	5.48074	4.24e-08	4.28e-05
Pjv1_00005195	586.058	1.6687	0.307006	5.4354	5.47e-08	5.26e-05
Pjv1_00004843	767.282	2.62129	0.487293	5.37929	7.48e-08	6.87e-05
Pjv1_00009186	1028.59	1.78997	0.333943	5.3601	8.32e-08	7.31e-05
Pjv1_00002235	478.992	2.09232	0.406032	5.15309	2.56e-07	0.000215717
Pjv1_00003340	553.435	1.73163	0.344017	5.03355	4.81e-07	0.000376883
Pjv1_00022053	166.422	1.86925	0.371461	5.03216	4.85e-07	0.000376883
Pjv1_00025782	1399.25	1.83322	0.368047	4.98094	6.33e-07	0.000473523
Pjv1_00005585	1045.75	2.04439	0.422638	4.8372	1.32e-06	0.000950226
Pjv1_00024445	299.044	-2.08212	0.4319	-4.82084	1.43e-06	0.00099599
Pjv1_00008616	1605.4	1.57318	0.326807	4.81377	1.48e-06	0.000997499
Pjv1_00023891	1327.44	1.22219	0.255374	4.78589	1.7e-06	0.00107485
Pjv1_00018341	53.6187	-4.0607	0.848294	-4.7869	1.69e-06	0.00107485
Pjv1_00008641	269.377	2.10845	0.441366	4.7771	1.78e-06	0.00108887
Pjv1_00005543	62.7286	2.0605	0.436395	4.72164	2.34e-06	0.00139029
Pjv1_00010724	20.0612	7.88625	1.68386	4.68344	2.82e-06	0.00152279
Pjv1_00008939	66.4676	1.98944	0.425143	4.67947	2.88e-06	0.00152279
Pjv1_00002269	256.189	-2.97883	0.637068	-4.67584	2.93e-06	0.00152279
Pjv1_00004168	165.272	1.68725	0.360908	4.67501	2.94e-06	0.00152279
Pjv1_00015290	109.433	2.38915	0.509348	4.6906	2.72e-06	0.00152279
Pjv1_00002065	19.5762	5.34954	1.14694	4.6642	3.1e-06	0.00156501
Pjv1_00027752	1367.7	1.72344	0.369909	4.6591	3.18e-06	0.00156508
Pjv1_00025792	915.589	1.44013	0.309604	4.65152	3.3e-06	0.00158514
Pjv1_00007546	2333.56	1.68658	0.363954	4.63404	3.59e-06	0.00168497
Pjv1_00026896	773.318	1.41882	0.306737	4.62554	3.74e-06	0.00171574
Pjv1_00014328	898.894	1.27631	0.276734	4.61205	3.99e-06	0.00179022
Pjv1_00023649	355.247	1.40107	0.305356	4.58832	4.47e-06	0.00196263
Pjv1_00003035	1097.33	1.54008	0.336229	4.58044	4.64e-06	0.00199467
Pjv1_00023623	16480.1	1.75637	0.387087	4.53741	5.69e-06	0.0023483
Pjv1_00022423	823.541	0.930374	0.204915	4.54029	5.62e-06	0.0023483
Pjv1_00022236	339.639	1.35489	0.299173	4.52878	5.93e-06	0.00235035
Pjv1_00025018	750.523	1.7173	0.379059	4.53043	5.89e-06	0.00235035
Pjv1_00000872	3041.2	1.18157	0.261214	4.52338	6.09e-06	0.00236471
Pjv1_00007263	852.656	0.958319	0.215614	4.44461	8.81e-06	0.00335681
Pjv1_00012978	95.3568	2.7383	0.61778	4.43248	9.32e-06	0.00348555
Pjv1_00025578	15387.9	-1.09966	0.249424	-4.40877	1.04e-05	0.00381902
Pjv1_00004643	2167.36	1.16498	0.264563	4.40344	1.07e-05	0.00384431
Pjv1_00008778	230.331	2.85963	0.65078	4.39415	1.11e-05	0.00394191
Pjv1_00007754	8234.41	-0.810773	0.185223	-4.37727	1.2e-05	0.00398059
Pjv1_00015216	2848.55	0.746867	0.170529	4.3797	1.19e-05	0.00398059
Pjv1_00015654	273.412	2.18214	0.498301	4.37915	1.19e-05	0.00398059
Pjv1_00004292	243.812	-1.27235	0.290034	-4.3869	1.15e-05	0.00398059
Pjv1_00015900	4455.92	1.08182	0.247551	4.3701	1.24e-05	0.00398297
Pjv1_00006189	524.625	1.60589	0.367391	4.37106	1.24e-05	0.00398297
Pjv1_00004698	15.7495	3.58759	0.823306	4.35754	1.32e-05	0.00415244
Pjv1_00028352	684.865	1.41639	0.325757	4.348	1.37e-05	0.00424682
Pjv1_00014981	2620.83	1.30362	0.299968	4.34587	1.39e-05	0.00424682
Pjv1_00029982	94.1094	1.67738	0.389989	4.30108	1.7e-05	0.00512561
Pjv1_00008342	85.1842	2.07888	0.484233	4.29314	1.76e-05	0.00515843
Pjv1_00000282	1026.3	-2.11176	0.491727	-4.29458	1.75e-05	0.00515843
Pjv1_00022492	756.251	1.73435	0.40545	4.2776	1.89e-05	0.00545291
Pjv1_00029874	8216.2	-1.44645	0.339451	-4.26115	2.03e-05	0.00578767
Pjv1_00023174	161.741	1.2163	0.287982	4.22351	2.41e-05	0.00665719
Pjv1_00003649	10434.3	1.0015	0.237027	4.22523	2.39e-05	0.00665719
Pjv1_00022004	463.605	1.68913	0.400527	4.21727	2.47e-05	0.00675173
Pjv1_00016468	35.9859	3.54977	0.843564	4.20806	2.58e-05	0.00684757
Pjv1_00025445	1677.55	1.13646	0.270004	4.20906	2.56e-05	0.00684757
Pjv1_00025786	8932.69	-0.729184	0.173529	-4.20208	2.64e-05	0.00685082
Pjv1_00019019	4596.93	1.35819	0.323197	4.20237	2.64e-05	0.00685082
Pjv1_00018558	9020.41	1.144	0.274031	4.17472	2.98e-05	0.00763064
Pjv1_00013685	115.081	2.00232	0.48084	4.16421	3.12e-05	0.00781047
Pjv1_00015497	516.415	1.22775	0.29487	4.16371	3.13e-05	0.00781047
Pjv1_00003067	15330.4	1.15938	0.279902	4.14209	3.44e-05	0.00836979
Pjv1_00017439	1107.58	1.62493	0.392058	4.14462	3.4e-05	0.00836979
Pjv1_00025007	2674.11	1.28252	0.30982	4.13957	3.48e-05	0.00836979
Pjv1_00029069	1933.17	0.741731	0.179338	4.13594	3.54e-05	0.00840308
Pjv1_00027796	2926.57	1.52062	0.368454	4.12703	3.67e-05	0.00845089
Pjv1_00028578	19.6106	3.13679	0.760607	4.12406	3.72e-05	0.00845089
Pjv1_00001779	485.494	1.238	0.300065	4.12578	3.69e-05	0.00845089
Pjv1_00022849	1020.08	1.39235	0.337554	4.12483	3.71e-05	0.00845089
Pjv1_00008644	6904.32	2.25571	0.547653	4.11887	3.81e-05	0.00854755
Pjv1_00023536	56.1529	-3.03535	0.738697	-4.10906	3.97e-05	0.00882089
Pjv1_00024241	44089.7	1.26452	0.308186	4.10312	4.08e-05	0.00895193
Pjv1_00007799	2810.23	1.28368	0.313397	4.09601	4.2e-05	0.00913201
Pjv1_00029992	14152.4	1.44929	0.355254	4.07961	4.51e-05	0.00969672
Pjv1_00000240	152.005	1.61829	0.396974	4.07656	4.57e-05	0.00972099
Pjv1_00007395	1133.87	1.86102	0.457008	4.07219	4.66e-05	0.00980199
Pjv1_00009169	5379.85	0.841787	0.207368	4.05939	4.92e-05	0.0102144
Pjv1_00024568	43.7538	-2.22937	0.550047	-4.05305	5.06e-05	0.0102144
Pjv1_00022392	3439.32	2.19823	0.542306	4.05349	5.05e-05	0.0102144
Pjv1_00026817	2375.91	1.21299	0.298976	4.05716	4.97e-05	0.0102144
Pjv1_00011649	13775.1	2.02095	0.499823	4.04334	5.27e-05	0.0104384
Pjv1_00001915	98.3194	2.106	0.520649	4.04495	5.23e-05	0.0104384
Pjv1_00028017	985.423	1.67107	0.41359	4.04041	5.34e-05	0.0104487
Pjv1_00001591	2448.3	1.00526	0.249313	4.03213	5.53e-05	0.0104487
Pjv1_00002862	559.392	1.60011	0.396729	4.03325	5.5e-05	0.0104487
Pjv1_00015340	12698	0.669577	0.16585	4.03725	5.41e-05	0.0104487
Pjv1_00005712	35.7628	1.93985	0.481129	4.03188	5.53e-05	0.0104487
Pjv1_00010391	47983.3	1.55856	0.386924	4.02809	5.62e-05	0.0105203
Pjv1_00003925	6033.49	-0.929552	0.230918	-4.02546	5.69e-05	0.0105408
Pjv1_00011642	1940.16	2.07951	0.517754	4.01642	5.91e-05	0.0108537
Pjv1_00018909	672.694	0.895643	0.22326	4.01166	6.03e-05	0.0109454
Pjv1_00000261	164.688	1.70638	0.425511	4.01018	6.07e-05	0.0109454
Pjv1_00011770	202.896	-0.962699	0.240355	-4.00532	6.19e-05	0.0110741
Pjv1_00009469	8871.79	1.23274	0.308501	3.99589	6.45e-05	0.0114231
Pjv1_00006143	46.9316	3.65736	0.916219	3.9918	6.56e-05	0.0115211
Pjv1_00000098	6197.24	1.04338	0.262108	3.9807	6.87e-05	0.0116321
Pjv1_00011080	385.171	1.02346	0.257011	3.98216	6.83e-05	0.0116321
Pjv1_00018314	2033.72	1.1447	0.287252	3.985	6.75e-05	0.0116321
Pjv1_00024330	952.96	0.959762	0.240854	3.98483	6.75e-05	0.0116321
Pjv1_00024418	1609.32	1.62556	0.408492	3.97942	6.91e-05	0.0116321
Pjv1_00019326	2065.51	1.81194	0.456967	3.96513	7.34e-05	0.0122357
Pjv1_00027471	1573.87	1.3844	0.349295	3.96343	7.39e-05	0.0122357
Pjv1_00009446	228.249	1.45511	0.368211	3.95183	7.76e-05	0.012536
Pjv1_00004314	8009.28	1.26526	0.320089	3.95284	7.72e-05	0.012536
Pjv1_00023530	274.574	1.03003	0.26043	3.95512	7.65e-05	0.012536
Pjv1_00010392	23432	1.10461	0.280002	3.94503	7.98e-05	0.0127951
Pjv1_00009499	1747.04	1.01855	0.258425	3.94136	8.1e-05	0.0128199
Pjv1_00006294	261.783	-2.04529	0.519007	-3.94079	8.12e-05	0.0128199
Pjv1_00000400	1731.7	1.0935	0.27785	3.93557	8.3e-05	0.0130003
Pjv1_00018240	4095.9	1.07943	0.275225	3.92198	8.78e-05	0.0136501
Pjv1_00000463	94.6837	1.31908	0.337106	3.91296	9.12e-05	0.0136796
Pjv1_00007116	491.315	1.07641	0.275337	3.90944	9.25e-05	0.0136796
Pjv1_00005096	248.646	-1.27349	0.326094	-3.9053	9.41e-05	0.0136796
Pjv1_00022485	24.2967	2.4361	0.622177	3.91544	9.02e-05	0.0136796
Pjv1_00019630	13593.9	1.24034	0.31713	3.91114	9.19e-05	0.0136796
Pjv1_00023496	123.867	1.3835	0.354196	3.90604	9.38e-05	0.0136796
Pjv1_00004707	129.282	1.20091	0.306896	3.91308	9.11e-05	0.0136796
Pjv1_00002125	18823.3	-1.28239	0.328234	-3.90694	9.35e-05	0.0136796
Pjv1_00029944	704.537	2.09084	0.535298	3.90594	9.39e-05	0.0136796
Pjv1_00011589	18566.2	1.16639	0.29897	3.90135	9.57e-05	0.0137074
Pjv1_00018113	1037.94	0.890886	0.228261	3.90292	9.5e-05	0.0137074
Pjv1_00008475	867.96	1.04555	0.268392	3.8956	9.8e-05	0.013938
Pjv1_00019841	189.866	-1.35456	0.348594	-3.88577	0.000102008	0.014413
Pjv1_00009162	334.917	-0.973268	0.250589	-3.88392	0.000102784	0.0144218
Pjv1_00009874	1302.16	1.22871	0.316581	3.8812	0.000103942	0.0144838
Pjv1_00005739	36488.7	1.19161	0.307342	3.87715	0.000105689	0.0146264
Pjv1_00006667	1452.17	1.18087	0.305923	3.86001	0.000113384	0.0155845
Pjv1_00011913	3937.93	1.2153	0.316375	3.84133	0.000122371	0.0167062
Pjv1_00005186	82.8944	1.76742	0.461347	3.831	0.000127626	0.0171912
Pjv1_00020542	6084.45	0.81062	0.211586	3.83116	0.000127538	0.0171912
Pjv1_00020124	745.407	1.81143	0.473698	3.82401	0.000131301	0.0175691
Pjv1_00026910	1454.09	1.30441	0.342172	3.81214	0.000137771	0.0177571
Pjv1_00006735	4658.29	1.24423	0.326536	3.8104	0.00013874	0.0177571
Pjv1_00007965	2441.55	1.38832	0.363917	3.81493	0.000136224	0.0177571
Pjv1_00009789	2334.31	1.2522	0.328568	3.81108	0.00013836	0.0177571
Pjv1_00011901	2191.61	1.36307	0.357564	3.81211	0.000137787	0.0177571
Pjv1_00020947	2507.33	1.23753	0.324794	3.81019	0.000138858	0.0177571
Pjv1_00005759	527.564	1.81119	0.474522	3.81687	0.000135158	0.0177571
Pjv1_00013886	138.969	3.04601	0.800069	3.80718	0.000140559	0.0178616
Pjv1_00014702	230.402	0.915216	0.240964	3.79815	0.000145783	0.0184096
Pjv1_00022927	2120.21	0.966593	0.254605	3.79644	0.000146788	0.0184214
Pjv1_00013443	16838.5	1.08601	0.286369	3.79234	0.000149236	0.0186131
Pjv1_00003494	1229.1	1.40589	0.370976	3.7897	0.000150831	0.0186965
Pjv1_00024981	609.954	1.48726	0.392769	3.78661	0.000152718	0.0188151
Pjv1_00020501	363.682	1.55099	0.409872	3.7841	0.000154267	0.0188906
Pjv1_00010883	96.6951	2.39301	0.632997	3.78045	0.000156545	0.0190542
Pjv1_00005267	3587.8	0.852383	0.225941	3.77259	0.000161559	0.019137
Pjv1_00002261	201.538	-1.27283	0.337122	-3.77556	0.00015965	0.019137
Pjv1_00000881	341.868	1.62968	0.431403	3.77763	0.000158328	0.019137
Pjv1_00003068	3263	0.833698	0.22086	3.77477	0.000160154	0.019137
Pjv1_00020552	8997.49	-0.626851	0.166187	-3.77197	0.000161961	0.019137
Pjv1_00002247	433.873	1.05015	0.278821	3.76639	0.000165622	0.0193433
Pjv1_00029789	2281.2	-1.72464	0.457833	-3.76695	0.000165253	0.0193433
Pjv1_00002622	3074.99	1.28503	0.341899	3.7585	0.000170938	0.019788
Pjv1_00029880	1678.74	1.3218	0.351744	3.75784	0.000171388	0.019788
Pjv1_00024737	3125.14	-1.02148	0.272081	-3.7543	0.000173828	0.0198886
Pjv1_00018808	247.99	1.43046	0.381079	3.75372	0.000174228	0.0198886
Pjv1_00022081	1779.11	1.36856	0.364753	3.75202	0.000175412	0.0199112
Pjv1_00008979	3494.42	0.843733	0.225026	3.74949	0.000177193	0.0199146
Pjv1_00013933	1266.11	-1.50993	0.403019	-3.74654	0.000179289	0.0199146
Pjv1_00013237	3075.09	0.9936	0.265311	3.74503	0.00018037	0.0199146
Pjv1_00019736	266.881	1.14444	0.305529	3.74577	0.000179841	0.0199146
Pjv1_00029775	857.554	1.02918	0.274702	3.74651	0.000179309	0.0199146
Pjv1_00011063	33710.3	1.68741	0.451244	3.73947	0.000184408	0.0199974
Pjv1_00012997	1084.47	0.656252	0.175512	3.73908	0.000184694	0.0199974
Pjv1_00002037	4594.48	1.55904	0.417016	3.73856	0.000185079	0.0199974
Pjv1_00025071	2904.26	1.18927	0.317958	3.74033	0.00018378	0.0199974
Pjv1_00010294	749.525	1.01374	0.271471	3.73424	0.000188285	0.0201286
Pjv1_00004697	200.023	2.08989	0.55949	3.73534	0.000187458	0.0201286
Pjv1_00023390	288.747	-1.6389	0.43908	-3.73258	0.000189528	0.0201548
Pjv1_00014300	118.759	1.77816	0.476645	3.73057	0.000191043	0.0201562
Pjv1_00021116	1846.68	1.38417	0.3711	3.72993	0.000191536	0.0201562
Pjv1_00007187	341.39	1.49157	0.400867	3.72085	0.000198552	0.0206791
Pjv1_00002411	2201.43	0.824508	0.221565	3.72129	0.000198207	0.0206791
Pjv1_00007938	1035.92	0.83209	0.223862	3.71698	0.000201617	0.0207841
Pjv1_00018892	332.49	-1.05087	0.282663	-3.71777	0.00020099	0.0207841
Pjv1_00012538	1727.2	-0.701776	0.188934	-3.71439	0.000203692	0.0207858
Pjv1_00002647	37973	0.680005	0.183042	3.71503	0.000203184	0.0207858
Pjv1_00005003	4177.81	0.99072	0.26698	3.71084	0.000206573	0.0209739
Pjv1_00027772	12311	1.00808	0.271927	3.70718	0.000209578	0.0210673
Pjv1_00001661	1987.88	-1.13539	0.306171	-3.70836	0.000208608	0.0210673
Pjv1_00025838	1561.98	1.44895	0.391585	3.70023	0.000215401	0.0215455
Pjv1_00027954	138172	0.87913	0.238055	3.69297	0.000221648	0.0216426
Pjv1_00027742	4058.67	1.26695	0.342969	3.69406	0.0002207	0.0216426
Pjv1_00007059	3223.11	-1.54723	0.419263	-3.69035	0.000223942	0.0216426
Pjv1_00012740	1116.03	-0.844072	0.228559	-3.69302	0.000221604	0.0216426
Pjv1_00030204	489.144	0.970782	0.26314	3.68922	0.000224942	0.0216426
Pjv1_00021484	945.105	1.24796	0.338254	3.68942	0.000224768	0.0216426
Pjv1_00023596	565.966	-2.13383	0.57812	-3.69098	0.000223393	0.0216426
Pjv1_00026815	2156.97	1.60654	0.434841	3.69455	0.000220276	0.0216426
Pjv1_00007577	291.763	1.18329	0.32126	3.68329	0.000230244	0.0219438
Pjv1_00021322	4876.85	0.968841	0.263	3.68381	0.000229772	0.0219438
Pjv1_00000136	7482.26	1.12829	0.306912	3.67628	0.000236657	0.0221065
Pjv1_00012378	21662.8	1.09274	0.297035	3.67882	0.000234312	0.0221065
Pjv1_00029473	140.3	-0.950388	0.258577	-3.67546	0.000237422	0.0221065
Pjv1_00018619	95.576	-1.241	0.337459	-3.67747	0.000235556	0.0221065
Pjv1_00021274	673.582	1.0359	0.281567	3.67904	0.000234117	0.0221065
Pjv1_00011441	1203.17	-2.10144	0.572473	-3.67082	0.000241777	0.0223284
Pjv1_00013966	2929.87	0.954926	0.260323	3.66824	0.000244225	0.0223284
Pjv1_00021783	480.148	1.76343	0.480578	3.66939	0.000243131	0.0223284
Pjv1_00009367	3880.07	0.850562	0.231824	3.66899	0.000243509	0.0223284
Pjv1_00021020	3050.61	1.02241	0.27884	3.66664	0.000245761	0.0223675
Pjv1_00002321	4015.91	-1.51504	0.413463	-3.66427	0.000248041	0.0224669
Pjv1_00020060	16777.9	1.14324	0.312087	3.66321	0.000249076	0.0224669
Pjv1_00022969	419.723	1.2989	0.354779	3.66114	0.000251093	0.0225482
Pjv1_00023597	1912.02	-1.69301	0.462597	-3.6598	0.000252409	0.022566
Pjv1_00010813	42.1635	2.76972	0.757704	3.65542	0.000256764	0.0228542
Pjv1_00006662	170.244	1.17818	0.322414	3.65425	0.000257931	0.0228574
Pjv1_00018955	37.3563	2.16378	0.593163	3.64788	0.000264417	0.0233299
Pjv1_00016435	9574.18	1.17905	0.323528	3.64435	0.000268069	0.0235493
Pjv1_00007151	452.328	0.931398	0.255744	3.64192	0.00027061	0.0236696
Pjv1_00028811	91.6371	1.53753	0.422376	3.64019	0.000272441	0.023727
Pjv1_00018273	359018	1.17407	0.323369	3.63074	0.000282609	0.0245069
Pjv1_00026355	496.319	1.54159	0.424934	3.62784	0.000285803	0.024678
Pjv1_00027708	249.538	1.23796	0.341838	3.62148	0.000292921	0.0249725
Pjv1_00008465	76.3442	1.74769	0.482556	3.62174	0.000292631	0.0249725
Pjv1_00019966	49426.9	1.09189	0.301329	3.62357	0.000290568	0.0249725
Pjv1_00008037	2610.08	1.09074	0.301571	3.61685	0.000298215	0.0253169
Pjv1_00015192	1027.9	0.918486	0.254114	3.61446	0.000300971	0.025444
Pjv1_00008605	3000.02	1.18593	0.328792	3.60692	0.000309858	0.0257877
Pjv1_00014036	2533.86	0.993316	0.27541	3.60668	0.000310141	0.0257877
Pjv1_00003940	59.9171	2.67177	0.74073	3.60694	0.000309827	0.0257877
Pjv1_00015054	375.907	1.20105	0.332847	3.60843	0.000308054	0.0257877
Pjv1_00025124	266.205	-1.03851	0.28806	-3.60517	0.000311946	0.0257898
Pjv1_00006201	115.247	-2.41475	0.669921	-3.60453	0.00031272	0.0257898
Pjv1_00017374	1960.85	1.07933	0.299819	3.59993	0.000318297	0.0261431
Pjv1_00001847	25.6508	3.28681	0.915035	3.592	0.000328148	0.0266811
Pjv1_00019492	4495.06	1.08394	0.301808	3.59148	0.000328809	0.0266811
Pjv1_00023869	1297.88	-1.16046	0.323073	-3.59195	0.000328216	0.0266811
Pjv1_00028430	73.0902	1.58681	0.442037	3.58976	0.000330983	0.02675
Pjv1_00024035	1239.76	0.845747	0.235907	3.58509	0.00033696	0.0271246
Pjv1_00003478	229.935	-1.33364	0.372771	-3.57765	0.000346703	0.0277981
Pjv1_00023553	19124.3	1.05866	0.297014	3.56434	0.000364772	0.0291313
Pjv1_00006826	932.845	0.964545	0.270691	3.56327	0.000366263	0.0291352
Pjv1_00007115	506.796	0.755391	0.212178	3.56018	0.000370603	0.0293648
Pjv1_00012030	3440.05	0.876224	0.246478	3.55497	0.000378018	0.0296994
Pjv1_00014661	5247.21	1.38024	0.388348	3.55413	0.000379235	0.0296994
Pjv1_00021632	748.225	1.74634	0.491326	3.55434	0.000378934	0.0296994
Pjv1_00027383	13.252	4.44152	1.25131	3.54951	0.000385956	0.0300963
Pjv1_00013053	1546.41	0.903654	0.254651	3.5486	0.000387282	0.0300963
Pjv1_00017589	492.701	-1.03561	0.292405	-3.5417	0.000397561	0.0304925
Pjv1_00023542	1133.14	1.43488	0.40489	3.54387	0.000394298	0.0304925
Pjv1_00004499	3952.58	0.73271	0.206847	3.54228	0.000396688	0.0304925
Pjv1_00008766	767.743	1.32408	0.373915	3.54113	0.000398418	0.0304925
Pjv1_00017372	1415.48	1.4679	0.41492	3.5378	0.000403476	0.0307632
Pjv1_00009229	2483.43	0.888095	0.251282	3.53426	0.000408922	0.0309472
Pjv1_00005702	1321.36	1.1504	0.325501	3.53424	0.000408954	0.0309472
Pjv1_00027221	3348.65	1.06371	0.301196	3.53161	0.000413034	0.0311394
Pjv1_00015716	5801.23	1.30581	0.370597	3.52352	0.000425853	0.0319689
Pjv1_00017036	731.751	-0.832138	0.236223	-3.52268	0.000427201	0.0319689
Pjv1_00021045	2048.3	0.904293	0.257056	3.51788	0.000435005	0.0322258
Pjv1_00004657	665.068	1.34262	0.381683	3.51763	0.000435419	0.0322258
Pjv1_00024447	5338.01	0.881131	0.250439	3.51834	0.000434253	0.0322258
Pjv1_00027048	3373.01	1.14756	0.326961	3.50979	0.000448457	0.0330327
Pjv1_00027645	870.736	0.972313	0.277082	3.50912	0.000449591	0.0330327
Pjv1_00021333	673.645	0.734953	0.209596	3.50653	0.000453994	0.0332353
Pjv1_00027277	3278.14	0.863486	0.246546	3.50233	0.000461209	0.0334005
Pjv1_00005277	18026.4	1.0168	0.290313	3.50242	0.000461054	0.0334005
Pjv1_00021384	4651.37	0.878079	0.250698	3.50254	0.000460842	0.0334005
Pjv1_00006962	44.7296	-2.27687	0.65028	-3.50137	0.000462868	0.0334009
Pjv1_00006739	450.7	1.40498	0.401756	3.49711	0.000470329	0.0338185
Pjv1_00011536	285.255	1.9516	0.558373	3.49514	0.000473805	0.0339476
Pjv1_00002567	1744.83	0.896663	0.256738	3.49253	0.000478476	0.0341612
Pjv1_00009990	391.903	2.12179	0.60817	3.48881	0.000485176	0.0345175
Pjv1_00003026	355241	1.30163	0.373535	3.48463	0.000492809	0.0348911
Pjv1_00004007	129.844	1.12536	0.323003	3.48405	0.00049388	0.0348911
Pjv1_00000425	992.353	1.33003	0.382107	3.48077	0.000499969	0.0351982
Pjv1_00029551	338.182	1.14075	0.327884	3.47911	0.000503074	0.0352938
Pjv1_00013419	8486.79	1.3542	0.389522	3.47656	0.000507896	0.0355088
Pjv1_00015451	305.252	-0.692945	0.199828	-3.46771	0.000524923	0.0365726
Pjv1_00010597	94.9589	1.40293	0.404951	3.46444	0.000531337	0.0368097
Pjv1_00020066	23.7728	-2.22576	0.642519	-3.46412	0.000531969	0.0368097
Pjv1_00022407	2919.6	0.98968	0.285818	3.46263	0.000534933	0.0368884
Pjv1_00008914	18.9987	2.94657	0.851856	3.459	0.000542186	0.0372614
Pjv1_00027335	134.856	1.06737	0.308828	3.45621	0.000547836	0.0375221
Pjv1_00005034	4278.28	0.889254	0.257525	3.45308	0.000554225	0.0378315
Pjv1_00005270	439.525	-1.06609	0.309318	-3.44659	0.000567715	0.0384922
Pjv1_00004339	257.636	1.04354	0.302713	3.4473	0.000566222	0.0384922
Pjv1_00025439	1303.55	1.17757	0.341761	3.4456	0.000569792	0.0385038
Pjv1_00006147	158.544	1.56562	0.45517	3.43964	0.000582483	0.0392303
Pjv1_00018639	59.5827	-2.52418	0.734174	-3.43812	0.000585768	0.0393204
Pjv1_00028413	2207.48	-1.15011	0.334607	-3.43721	0.00058773	0.0393215
Pjv1_00008175	3257.83	0.982955	0.286175	3.4348	0.000592988	0.0395423
Pjv1_00018418	227.163	1.27487	0.371486	3.43183	0.000599531	0.0398471
Pjv1_00006790	913.51	1.01365	0.295698	3.428	0.000608043	0.0402804
Pjv1_00014850	2194.93	1.17123	0.341775	3.4269	0.000610512	0.0403117
Pjv1_00020603	397.843	0.984382	0.287597	3.42278	0.000619835	0.040794
Pjv1_00011384	1315.54	1.2646	0.369782	3.41985	0.000626561	0.0409698
Pjv1_00015714	796.023	1.83191	0.535591	3.42035	0.000625412	0.0409698
Pjv1_00026536	26762.4	0.974023	0.285094	3.41649	0.000634329	0.041211
Pjv1_00024320	100.43	1.71014	0.500504	3.41683	0.000633549	0.041211
Pjv1_00028380	4273.5	0.781168	0.229197	3.40829	0.000653724	0.0420652
Pjv1_00010331	179.036	1.3762	0.4037	3.40897	0.00065209	0.0420652
Pjv1_00025731	1295.97	0.729726	0.214045	3.40923	0.000651473	0.0420652
Pjv1_00008504	9321.13	-1.09338	0.32091	-3.40711	0.00065655	0.042113
Pjv1_00008467	229.998	-1.06813	0.314328	-3.39813	0.000678482	0.0431906
Pjv1_00020693	741.242	0.886346	0.260873	3.39761	0.000679763	0.0431906
Pjv1_00020082	90.2996	1.68849	0.496835	3.39849	0.000677592	0.0431906
Pjv1_00015870	6356.72	1.09223	0.321565	3.39661	0.00068227	0.043214
Pjv1_00017125	937.887	1.22028	0.359523	3.39417	0.000688365	0.0434638
Pjv1_00029144	625.589	0.898118	0.264817	3.39146	0.000695212	0.0436234
Pjv1_00023690	587.604	1.76311	0.519784	3.39201	0.00069382	0.0436234
Pjv1_00012813	1308.45	1.33776	0.394751	3.38887	0.00070181	0.043631
Pjv1_00003106	612.273	0.790638	0.233267	3.38941	0.000700435	0.043631
Pjv1_00019056	3918.18	-0.519203	0.15315	-3.39017	0.000698503	0.043631
Pjv1_00000009	2155.28	-0.80348	0.237428	-3.3841	0.000714132	0.0437058
Pjv1_00027249	31033.1	0.873236	0.257958	3.38518	0.000711306	0.0437058
Pjv1_00027963	39.4564	1.67064	0.493586	3.38469	0.000712588	0.0437058
Pjv1_00010865	4352.49	0.734269	0.216823	3.38649	0.000707921	0.0437058
Pjv1_00000556	48144	0.974402	0.287888	3.38465	0.00071268	0.0437058
Pjv1_00026026	1216.55	0.72144	0.21323	3.38338	0.000715991	0.0437058
Pjv1_00009916	1443.01	1.013	0.299976	3.37694	0.000732957	0.0444727
Pjv1_00026930	1065.49	1.03211	0.305627	3.37705	0.000732689	0.0444727
Pjv1_00008303	478.412	0.855841	0.253596	3.37482	0.000738642	0.0446834
Pjv1_00007142	1409.25	-1.19645	0.354771	-3.37247	0.000744982	0.0449142
Pjv1_00009504	1827.56	0.786699	0.233347	3.37137	0.000747944	0.0449142
Pjv1_00018487	540.809	0.744109	0.220742	3.37094	0.000749125	0.0449142
Pjv1_00028371	27987.1	1.15073	0.341453	3.3701	0.000751396	0.044917
Pjv1_00000006	23086.9	1.19108	0.354692	3.35805	0.000784936	0.0453564
Pjv1_00027816	12.0736	-4.03193	1.20163	-3.35538	0.000792555	0.0453564
Pjv1_00001055	271.777	-0.928627	0.276706	-3.35601	0.000790757	0.0453564
Pjv1_00009944	199.228	1.04261	0.311006	3.35238	0.000801205	0.0453564
Pjv1_00005194	379.046	1.67612	0.497976	3.36586	0.000763053	0.0453564
Pjv1_00010386	1474.03	0.807692	0.24073	3.35518	0.000793142	0.0453564
Pjv1_00007126	786.967	0.803022	0.2389	3.36132	0.0007757	0.0453564
Pjv1_00011988	5076.05	0.646925	0.192296	3.36421	0.000767631	0.0453564
Pjv1_00009042	945.247	0.757934	0.225781	3.35693	0.000788117	0.0453564
Pjv1_00012051	268.654	1.63906	0.487474	3.36235	0.000772809	0.0453564
Pjv1_00003401	12127.7	0.649198	0.193131	3.36144	0.000775363	0.0453564
Pjv1_00003065	2121.28	1.02676	0.306067	3.35469	0.000794527	0.0453564
Pjv1_00029728	15.4667	2.43617	0.726287	3.35429	0.000795698	0.0453564
Pjv1_00020946	6859.4	-1.32498	0.394349	-3.35993	0.000779622	0.0453564
Pjv1_00018737	483.297	0.798054	0.238086	3.35195	0.000802437	0.0453564
Pjv1_00000567	1383.35	0.731019	0.217653	3.35864	0.000783268	0.0453564
Pjv1_00023068	6510.19	0.708462	0.211384	3.35154	0.000803643	0.0453564
Pjv1_00023969	3353.86	1.01185	0.301833	3.35233	0.000801335	0.0453564
Pjv1_00029709	178.212	-2.20137	0.654084	-3.36557	0.000763845	0.0453564
Pjv1_00026921	337.442	2.25913	0.673162	3.356	0.000790792	0.0453564
Pjv1_00026905	540.365	1.16599	0.348077	3.34979	0.000808718	0.0455157
Pjv1_00000149	3041.41	1.03865	0.310225	3.34806	0.000813805	0.0455483
Pjv1_00018976	330.977	1.23873	0.369966	3.34821	0.000813345	0.0455483
Pjv1_00028620	20.4548	2.31515	0.692063	3.34528	0.000821987	0.0455534
Pjv1_00007266	2209.47	0.694082	0.2075	3.34497	0.000822915	0.0455534
Pjv1_00022965	27.2168	2.1722	0.649188	3.34602	0.000819793	0.0455534
Pjv1_00024223	233.855	1.49103	0.445606	3.34608	0.000819627	0.0455534
Pjv1_00005701	7581.38	0.905378	0.27078	3.34359	0.000827012	0.0456551
Pjv1_00026330	845.435	1.46576	0.438861	3.33993	0.000837999	0.0457057
Pjv1_00007718	14.69	3.1142	0.932529	3.33952	0.000839239	0.0457057
Pjv1_00013953	2389.68	1.57289	0.470715	3.34149	0.000833312	0.0457057
Pjv1_00015720	334.111	-0.690083	0.206586	-3.34041	0.000836545	0.0457057
Pjv1_00015955	1335.65	0.73949	0.221419	3.33977	0.000838474	0.0457057
Pjv1_00011387	6545.96	0.850512	0.254831	3.33755	0.000845217	0.0457845
Pjv1_00023408	749.104	-1.01908	0.305337	-3.33756	0.000845163	0.0457845
Pjv1_00006113	26.6652	2.36486	0.709653	3.33242	0.000860948	0.0460064
Pjv1_00000980	49383.1	1.28117	0.384524	3.33184	0.00086273	0.0460064
Pjv1_00017129	539.435	1.10748	0.3324	3.33176	0.000862975	0.0460064
Pjv1_00003999	190.259	1.26129	0.378278	3.3343	0.000855157	0.0460064
Pjv1_00003831	3768.04	1.00653	0.301817	3.33491	0.000853279	0.0460064
Pjv1_00025154	861.789	-0.912105	0.273665	-3.33292	0.000859389	0.0460064
Pjv1_00029810	129.46	1.76668	0.530622	3.32944	0.000870197	0.0462693
Pjv1_00024075	17515.4	0.663024	0.199291	3.32691	0.000878151	0.0465697
Pjv1_00027209	19.8777	3.40014	1.0236	3.32176	0.000894523	0.0471904
Pjv1_00024560	18695.6	0.823523	0.247918	3.32176	0.000894528	0.0471904
Pjv1_00013607	1872.97	0.943837	0.284371	3.31904	0.000903282	0.0474749
Pjv1_00003216	2184.54	1.13278	0.341339	3.31862	0.000904619	0.0474749
Pjv1_00008177	449.308	0.71835	0.216705	3.31487	0.000916868	0.047993
Pjv1_00016352	1418.01	0.984083	0.297683	3.30581	0.000947023	0.0494387
Pjv1_00018991	53684.6	1.05502	0.319208	3.30511	0.00094938	0.0494387
Pjv1_00010880	477.807	1.00651	0.304826	3.3019	0.000960317	0.0498797
Pjv1_00030182	19952.3	0.929966	0.281854	3.29947	0.000968687	0.0501854
Pjv1_00011619	222.295	1.46656	0.444857	3.29671	0.000978248	0.0504399
Pjv1_00015557	4937.19	1.05532	0.320122	3.29661	0.000978591	0.0504399
Pjv1_00029510	848.24	1.09396	0.331923	3.29581	0.000981377	0.0504548
Pjv1_00006718	16975.3	1.55481	0.472149	3.29305	0.000991073	0.0508239
Pjv1_00009991	1219.28	-0.682888	0.207473	-3.29146	0.0009967	0.0508544
Pjv1_00012473	4276.32	0.810917	0.246344	3.29181	0.000995462	0.0508544
Pjv1_00001887	1092.58	1.37897	0.419651	3.28599	0.00101624	0.0514614
Pjv1_00019845	309.908	2.12684	0.647232	3.28606	0.00101599	0.0514614
Pjv1_00009426	227.063	1.25704	0.382534	3.28608	0.0010159	0.0514614
Pjv1_00023913	13182.9	1.00368	0.305601	3.28428	0.00102244	0.051646
Pjv1_00023296	6374.1	0.927698	0.28256	3.28319	0.00102638	0.051716
Pjv1_00020973	2137.22	-1.07526	0.327741	-3.28084	0.00103498	0.0520195
Pjv1_00025692	1268.91	1.34229	0.409321	3.2793	0.00104065	0.0521745
Pjv1_00026941	1162.23	0.957253	0.292125	3.27686	0.0010497	0.0524978
Pjv1_00000967	18355.7	0.901	0.275386	3.27177	0.00106876	0.0531881
Pjv1_00009530	20.9822	2.94034	0.898586	3.27218	0.00106721	0.0531881
Pjv1_00007193	428.18	1.51375	0.463029	3.26923	0.00107841	0.0535362
Pjv1_00001378	544.219	0.849425	0.260541	3.26024	0.00111319	0.0549929
Pjv1_00027261	209.572	0.861509	0.264238	3.26035	0.00111273	0.0549929
Pjv1_00024212	348.111	-1.1064	0.339677	-3.25721	0.00112512	0.0554467
Pjv1_00018709	3888.62	0.983211	0.302226	3.25323	0.00114102	0.0560931
Pjv1_00016244	2614.14	-0.71486	0.220004	-3.2493	0.0011569	0.0567357
Pjv1_00007201	4059.94	1.04144	0.320594	3.24847	0.00116026	0.0567631
Pjv1_00006049	2147.42	0.580219	0.178872	3.24378	0.00117956	0.0575675
Pjv1_00027540	374.554	1.30574	0.402709	3.24239	0.00118533	0.0577099
Pjv1_00003953	602.051	1.48626	0.458849	3.23911	0.00119902	0.058236
Pjv1_00026760	396.357	-1.00892	0.311636	-3.23748	0.00120592	0.0584307
Pjv1_00002018	1182.9	0.763131	0.235907	3.23488	0.00121694	0.0588238
Pjv1_00011405	906.664	0.872742	0.270145	3.23065	0.0012351	0.0592762
Pjv1_00017879	1392.16	-1.04263	0.322699	-3.23097	0.00123369	0.0592762
Pjv1_00004480	20303.6	0.671211	0.207725	3.23125	0.00123251	0.0592762
Pjv1_00012166	8163.38	-1.06397	0.329459	-3.22946	0.00124026	0.0593824
Pjv1_00018950	94.9995	1.4429	0.447036	3.22769	0.00124794	0.0596089
Pjv1_00006100	9.39685	-4.61757	1.43163	-3.22538	0.00125804	0.0599499
Pjv1_00017230	2070.68	0.747577	0.231929	3.2233	0.00126722	0.0601036
Pjv1_00021222	1683.15	0.767411	0.23806	3.2236	0.00126592	0.0601036
Pjv1_00010181	969.991	-0.71942	0.223489	-3.21904	0.00128623	0.0608623
Pjv1_00019452	34267.1	1.20733	0.375203	3.21781	0.00129174	0.0609803
Pjv1_00011385	3064.55	1.22193	0.380216	3.21378	0.00130998	0.061411
Pjv1_00003374	6399.11	-0.576082	0.179249	-3.21386	0.00130962	0.061411
Pjv1_00020539	580.616	0.895369	0.278536	3.21455	0.00130648	0.061411
Pjv1_00027025	159.995	1.38604	0.431385	3.21299	0.00131359	0.0614376
Pjv1_00000731	52.5894	-1.73583	0.540465	-3.21174	0.00131934	0.0615639
Pjv1_00017142	75.7322	1.59745	0.497605	3.21028	0.00132607	0.0617354
Pjv1_00018271	3245.26	0.536798	0.167287	3.20885	0.00133268	0.0619008
Pjv1_00008044	416.794	1.03496	0.322782	3.20637	0.00134422	0.0620823
Pjv1_00003733	1106.85	0.758734	0.236746	3.20484	0.00135136	0.0620823
Pjv1_00007633	5458.86	0.714168	0.222754	3.20608	0.00134558	0.0620823
Pjv1_00010946	429.838	-1.30537	0.407326	-3.20472	0.00135195	0.0620823
Pjv1_00023655	404.973	0.984491	0.307159	3.20515	0.00134993	0.0620823
Pjv1_00000122	6092.16	0.780973	0.243927	3.20166	0.00136637	0.0623476
Pjv1_00014167	737.516	-0.824648	0.257579	-3.20153	0.00136699	0.0623476
Pjv1_00025030	2964.14	0.952066	0.297373	3.20158	0.00136675	0.0623476
Pjv1_00009001	826.88	0.887605	0.27761	3.19731	0.00138718	0.0624783
Pjv1_00009851	227.955	1.02556	0.320919	3.19568	0.00139501	0.0624783
Pjv1_00003973	5529.41	0.90959	0.28445	3.19771	0.00138522	0.0624783
Pjv1_00016576	39.9331	-1.75654	0.549617	-3.19595	0.00139373	0.0624783
Pjv1_00020960	585.937	-1.05311	0.329926	-3.19195	0.00141314	0.0624783
Pjv1_00003867	701.881	0.816652	0.255822	3.19227	0.00141159	0.0624783
Pjv1_00020336	38282.9	0.954451	0.29884	3.19385	0.00140388	0.0624783
Pjv1_00021832	315.367	1.45821	0.45643	3.19481	0.00139921	0.0624783
Pjv1_00015602	6182.82	1.00314	0.314098	3.1937	0.0014046	0.0624783
Pjv1_00023714	7097.38	0.790807	0.247614	3.1937	0.00140461	0.0624783
Pjv1_00023498	96.0603	-1.51629	0.474626	-3.19472	0.00139969	0.0624783
Pjv1_00023959	49.7053	2.28383	0.71518	3.19337	0.00140624	0.0624783
Pjv1_00005737	2270.79	1.28774	0.402471	3.19958	0.00137628	0.0624783
Pjv1_00021338	2749.17	-0.544711	0.170609	-3.19275	0.00140923	0.0624783
Pjv1_00019698	534.867	1.26878	0.39769	3.19037	0.00142091	0.0625477
Pjv1_00000749	3527.99	0.757772	0.237487	3.19079	0.00141884	0.0625477
Pjv1_00001602	226.241	-1.04742	0.328453	-3.18896	0.00142787	0.0627175
Pjv1_00007129	160.788	-1.28139	0.402209	-3.18588	0.00144316	0.0632516
Pjv1_00016934	510.773	1.59777	0.501656	3.18499	0.0014476	0.0633091
Pjv1_00005869	1027.5	-1.14449	0.359524	-3.18333	0.0014559	0.0635344
Pjv1_00008834	2058.62	-1.10174	0.346196	-3.18242	0.00146048	0.0635969
Pjv1_00029148	627.301	-1.40554	0.441858	-3.18098	0.0014678	0.063731
Pjv1_00028937	1036.65	1.10253	0.346781	3.17933	0.00147617	0.063731
Pjv1_00019772	237.11	0.996576	0.313369	3.1802	0.00147175	0.063731
Pjv1_00009400	261.315	1.09954	0.345837	3.17937	0.00147594	0.063731
Pjv1_00015871	2803.24	0.897354	0.282591	3.17545	0.00149605	0.0643142
Pjv1_00019079	3411.04	-0.912444	0.287287	-3.17607	0.00149287	0.0643142
Pjv1_00001264	4999.45	0.754343	0.237714	3.17331	0.00150709	0.0646515
Pjv1_00020489	48.2617	1.54096	0.485814	3.1719	0.00151443	0.0648285
Pjv1_00007165	48597.4	0.841482	0.265619	3.168	0.0015349	0.0651495
Pjv1_00017273	289.787	1.17666	0.371364	3.16849	0.00153234	0.0651495
Pjv1_00017915	25.5845	-2.10587	0.664855	-3.16741	0.00153805	0.0651495
Pjv1_00025501	1185.04	1.05496	0.333035	3.16772	0.0015364	0.0651495
Pjv1_00026657	22.9315	2.70467	0.853639	3.1684	0.0015328	0.0651495
Pjv1_00025092	2460.83	0.682717	0.215693	3.16523	0.00154962	0.0655021
Pjv1_00018358	9907.11	0.799159	0.252831	3.16084	0.00157313	0.0663572
Pjv1_00006669	3411.12	1.40786	0.445703	3.15874	0.00158455	0.0666489
Pjv1_00013580	946.6	0.626422	0.198376	3.15775	0.00158991	0.0666489
Pjv1_00004715	10386.1	0.732413	0.231942	3.15775	0.00158994	0.0666489
Pjv1_00015826	95.0776	1.84641	0.584962	3.15647	0.00159692	0.0668029
Pjv1_00025738	953.018	-0.754214	0.239104	-3.15433	0.00160867	0.0671553
Pjv1_00002588	1873.83	1.36825	0.434066	3.15216	0.00162068	0.0673474
Pjv1_00002644	4491.77	0.854009	0.271019	3.15111	0.00162652	0.0673474
Pjv1_00015586	574.681	0.916065	0.290598	3.15234	0.00161966	0.0673474
Pjv1_00027526	161.81	-1.35942	0.431411	-3.15109	0.0016266	0.0673474
Pjv1_00005146	181.065	-0.86255	0.273822	-3.15004	0.00163249	0.0674529
Pjv1_00003347	950.049	1.30551	0.414558	3.14917	0.00163736	0.0675162
Pjv1_00004837	10014.8	-0.618391	0.196516	-3.14677	0.00165086	0.0679341
Pjv1_00022880	636.291	-0.654074	0.207947	-3.14539	0.00165864	0.0681156
Pjv1_00006414	3052.84	0.681542	0.216936	3.14168	0.00167984	0.0688461
Pjv1_00007967	2697.17	0.984182	0.313488	3.13946	0.00169262	0.0692295
Pjv1_00027270	445.68	-1.15401	0.367824	-3.13739	0.00170458	0.0694615
Pjv1_00027985	278.206	1.20212	0.38317	3.13729	0.00170517	0.0694615
Pjv1_00028580	14.7687	-2.34425	0.748331	-3.13264	0.00173242	0.0694824
Pjv1_00014247	163.28	1.17328	0.374549	3.13251	0.00173319	0.0694824
Pjv1_00017825	2262.37	0.80742	0.25774	3.13269	0.00173214	0.0694824
Pjv1_00015756	1169.9	-1.01011	0.322394	-3.13315	0.00172939	0.0694824
Pjv1_00020262	1639.05	-0.876063	0.279396	-3.13556	0.00171529	0.0694824
Pjv1_00019312	74.7264	1.65772	0.529117	3.133	0.00173032	0.0694824
Pjv1_00025065	1536.45	1.03714	0.330809	3.13515	0.00171766	0.0694824
Pjv1_00029993	40298.1	0.676087	0.215821	3.13262	0.00173251	0.0694824
Pjv1_00015664	46904.1	0.872084	0.278465	3.13175	0.00173769	0.0695249
Pjv1_00015140	208.675	1.07243	0.342534	3.13088	0.00174285	0.0695936
Pjv1_00018455	1156.94	-0.93676	0.299313	-3.1297	0.00174984	0.0697346
Pjv1_00009085	6806.29	0.614347	0.196373	3.12847	0.0017572	0.0698901
Pjv1_00009561	69.4895	-1.23725	0.395773	-3.12616	0.00177105	0.0703027
Pjv1_00028170	57.4389	-1.27249	0.407328	-3.124	0.00178408	0.070681
Pjv1_00007818	77.7142	-1.05421	0.337645	-3.12224	0.00179479	0.0708275
Pjv1_00016498	119.843	1.25756	0.402739	3.12252	0.0017931	0.0708275
Pjv1_00025142	395.743	1.52741	0.489879	3.11794	0.00182119	0.0716466
Pjv1_00026046	2116.14	-1.32363	0.424553	-3.11771	0.00182264	0.0716466
Pjv1_00024697	166.257	1.46423	0.470102	3.11471	0.00184128	0.0722388
Pjv1_00026832	432.945	1.30998	0.420955	3.11192	0.00185877	0.0726432
Pjv1_00007648	471.717	1.08127	0.347446	3.11206	0.00185787	0.0726432
Pjv1_00008704	19685.8	0.664781	0.213701	3.11079	0.00186585	0.0727791
Pjv1_00025109	1231.78	0.686766	0.22089	3.10908	0.00187668	0.0730605
Pjv1_00029831	250.438	-0.954248	0.307094	-3.10735	0.00188773	0.0732147
Pjv1_00001254	311.931	0.858316	0.276223	3.10732	0.00188789	0.0732147
Pjv1_00004344	1122.88	1.48383	0.478497	3.10102	0.00192852	0.0746472
Pjv1_00028863	88.5422	1.41236	0.455634	3.09976	0.00193677	0.074823
Pjv1_00006703	440.715	0.883309	0.285093	3.09831	0.00194625	0.0749029
Pjv1_00030039	454.36	-1.17895	0.380475	-3.09863	0.0019442	0.0749029
Pjv1_00009116	1514.64	0.897961	0.289917	3.09731	0.00195287	0.0750148
Pjv1_00009817	15107.4	0.695364	0.224649	3.09534	0.00196589	0.0753713
Pjv1_00010004	993.59	-1.45511	0.470841	-3.09046	0.00199849	0.0759901
Pjv1_00000301	535.717	0.688478	0.222841	3.08955	0.00200459	0.0759901
Pjv1_00017854	4840.81	0.662368	0.214212	3.09211	0.0019874	0.0759901
Pjv1_00019273	80.0187	1.48313	0.479787	3.09122	0.00199336	0.0759901
Pjv1_00019590	98.3174	-0.999003	0.323294	-3.09008	0.00200103	0.0759901
Pjv1_00025918	383.248	1.05813	0.342401	3.09032	0.00199939	0.0759901
Pjv1_00009435	5061.68	0.91367	0.295994	3.08679	0.00202333	0.0765567
Pjv1_00010794	1032.8	0.664451	0.215437	3.0842	0.00204097	0.0770801
Pjv1_00027308	2504.29	0.947423	0.307708	3.07897	0.00207718	0.078301
Pjv1_00006239	283.225	1.02724	0.333755	3.07783	0.00208515	0.0784553
Pjv1_00015165	1604.08	0.952965	0.309837	3.0757	0.00210008	0.0785778
Pjv1_00004659	180.533	1.07845	0.350626	3.07578	0.00209949	0.0785778
Pjv1_00026568	3195.32	-1.14745	0.372947	-3.07671	0.00209297	0.0785778
Pjv1_00015588	99639.2	1.7085	0.555762	3.07415	0.00211102	0.0788413
Pjv1_00008431	1422.99	1.00297	0.326512	3.07178	0.00212785	0.0793231
Pjv1_00023939	2819.57	-1.02241	0.333304	-3.06751	0.00215848	0.080317
Pjv1_00015639	557.87	0.873723	0.28503	3.06538	0.00217396	0.0807443
Pjv1_00001361	1065.22	0.96245	0.314249	3.0627	0.00219349	0.08132
Pjv1_00011229	38.3094	1.57239	0.513524	3.06195	0.00219897	0.0813738
Pjv1_00022276	78.0294	-1.03051	0.336673	-3.06085	0.00220707	0.0813756
Pjv1_00004396	745.051	-0.820187	0.267922	-3.06129	0.00220387	0.0813756
Pjv1_00002151	858.111	0.660433	0.215856	3.0596	0.0022163	0.081567
Pjv1_00001315	733.24	0.78664	0.257233	3.05809	0.00222752	0.0818311
Pjv1_00029301	69.571	1.08889	0.356212	3.05685	0.00223675	0.0820211
Pjv1_00003056	75.6078	1.67701	0.548828	3.05562	0.00224598	0.0820615
Pjv1_00025437	2278.85	-0.865184	0.283121	-3.05588	0.00224399	0.0820615
Pjv1_00017857	116.702	-1.35313	0.443088	-3.05387	0.0022591	0.0823919
Pjv1_00001131	151.924	1.00428	0.328944	3.05305	0.00226531	0.0824177
Pjv1_00005197	104.33	1.39759	0.457982	3.05162	0.00227612	0.0824177
Pjv1_00009688	5804.41	1.07479	0.352167	3.05194	0.00227371	0.0824177
Pjv1_00004454	4805.63	0.746843	0.244717	3.05187	0.00227423	0.0824177
Pjv1_00007091	2670.83	0.583915	0.191447	3.05	0.00228842	0.08242
Pjv1_00029329	520.534	1.30201	0.426825	3.05046	0.0022849	0.08242
Pjv1_00005150	1180.33	0.841095	0.275758	3.05012	0.00228751	0.08242
Pjv1_00026763	280.567	-0.938183	0.307884	-3.0472	0.00230984	0.0827802
Pjv1_00029142	35583.1	0.755346	0.247891	3.04709	0.00231072	0.0827802
Pjv1_00020629	25070.6	0.836954	0.274595	3.04796	0.00230404	0.0827802
Pjv1_00009468	609.644	1.00118	0.32875	3.04541	0.0023236	0.0830945
Pjv1_00011873	458.275	1.01145	0.332465	3.04228	0.00234791	0.0836675
Pjv1_00024167	135.061	-0.838139	0.275454	-3.04276	0.00234421	0.0836675
Pjv1_00013837	1839.97	0.624	0.2052	3.04094	0.00235841	0.0838939
Pjv1_00006634	708.897	0.810626	0.266743	3.03898	0.00237378	0.0842619
Pjv1_00024811	198.07	1.21001	0.398219	3.03856	0.0023771	0.0842619
Pjv1_00029517	89.455	1.51094	0.497376	3.03781	0.00238303	0.0843242
Pjv1_00008831	48.8707	1.52497	0.502467	3.03496	0.00240568	0.084977
Pjv1_00010141	695.669	-0.79423	0.26177	-3.03408	0.00241274	0.0850776
Pjv1_00024825	7919.94	0.90621	0.298874	3.03208	0.00242873	0.0854921
Pjv1_00008585	1780.67	0.877746	0.289759	3.02923	0.00245177	0.0857233
Pjv1_00010351	15408.9	0.874201	0.288517	3.02998	0.00244571	0.0857233
Pjv1_00016739	210.103	1.11959	0.369462	3.03032	0.00244298	0.0857233
Pjv1_00006203	1137.77	0.661531	0.218387	3.02917	0.00245227	0.0857233
Pjv1_00010801	12481.8	0.642013	0.212091	3.02706	0.00246948	0.0861758
Pjv1_00029279	1854.57	0.761366	0.251704	3.02485	0.00248757	0.0866574
Pjv1_00017493	76.7263	1.21745	0.402665	3.02348	0.00249888	0.0869018
Pjv1_00008464	72.39	1.57963	0.522836	3.02127	0.0025172	0.0872385
Pjv1_00015035	878.354	1.21813	0.403149	3.02154	0.00251496	0.0872385
Pjv1_00000143	37.0404	2.14966	0.712159	3.01851	0.00254019	0.0875319
Pjv1_00009958	1459.79	0.923393	0.305944	3.01818	0.002543	0.0875319
Pjv1_00006541	1572.83	0.518306	0.171676	3.01909	0.00253537	0.0875319
Pjv1_00024946	47302.8	0.877883	0.290822	3.01863	0.00253925	0.0875319
Pjv1_00009590	1017.61	1.07103	0.355247	3.01489	0.0025707	0.0880357
Pjv1_00004179	3869.65	0.766732	0.254291	3.01517	0.00256835	0.0880357
Pjv1_00015415	2953.02	0.63536	0.210723	3.01515	0.00256856	0.0880357
Pjv1_00028652	120.651	1.23455	0.409707	3.01324	0.00258472	0.0883659
Pjv1_00000896	2066.23	-1.2925	0.429248	-3.01109	0.00260314	0.0885461
Pjv1_00017277	30.0046	-1.92621	0.639587	-3.01164	0.0025984	0.0885461
Pjv1_00004951	319.243	0.979089	0.325154	3.01116	0.00260255	0.0885461
Pjv1_00021471	2590.61	-0.597767	0.198571	-3.01035	0.00260944	0.0886113
Pjv1_00005752	490.424	0.833422	0.276917	3.00965	0.00261551	0.0886683
Pjv1_00028954	4104.39	0.935362	0.310866	3.00889	0.00262206	0.0887415
Pjv1_00029421	1040.19	1.37804	0.458215	3.00741	0.00263486	0.0890258
Pjv1_00028356	3525.76	-0.71658	0.238492	-3.00463	0.00265901	0.0895422
Pjv1_00009107	2621.49	0.651628	0.216845	3.00504	0.00265545	0.0895422
Pjv1_00015019	1450.16	0.712283	0.237137	3.00368	0.00266733	0.089673
Pjv1_00006261	350.34	-1.83271	0.610503	-3.00197	0.00268238	0.0900292
Pjv1_00023694	866.618	-0.623678	0.207855	-3.00054	0.00269498	0.0903019
Pjv1_00021485	30.4845	-1.89728	0.633474	-2.99504	0.00274412	0.0917964
Pjv1_00003854	5103.05	0.925729	0.30923	2.99366	0.0027565	0.0919775
Pjv1_00022201	2320.08	-0.984575	0.328912	-2.99343	0.00275864	0.0919775
Pjv1_00017494	3941.81	0.797126	0.266342	2.99286	0.00276372	0.091995
Pjv1_00014232	99.8184	-0.905308	0.302593	-2.99184	0.00277304	0.0921338
Pjv1_00016496	242.146	1.66099	0.555255	2.9914	0.00277701	0.0921338
Pjv1_00006951	11850	0.941253	0.315208	2.98613	0.00282531	0.0935827
Pjv1_00024489	44.4618	1.85215	0.620364	2.98559	0.00283035	0.0935961
Pjv1_00017642	1056.51	1.30421	0.436966	2.9847	0.0028386	0.0937154
Pjv1_00018151	809.885	-0.8874	0.297385	-2.98401	0.00284495	0.0937719
Pjv1_00013626	1651.18	0.733882	0.246086	2.98222	0.00286168	0.0941698
Pjv1_00010703	67.4909	1.74866	0.586814	2.97993	0.00288317	0.0947227
Pjv1_00001165	1067.88	1.63887	0.550241	2.97846	0.00289697	0.0950214
Pjv1_00006753	6299.09	0.686397	0.230565	2.97702	0.00291061	0.0950396
Pjv1_00004730	56037.2	0.8547	0.287109	2.97692	0.00291163	0.0950396
Pjv1_00006592	3695.92	-1.04895	0.352258	-2.97779	0.00290332	0.0950396
Pjv1_00002128	710.814	1.02423	0.344125	2.97633	0.0029172	0.0950677
Pjv1_00012522	9863.47	0.647448	0.21764	2.97486	0.00293122	0.0952768
Pjv1_00018119	4040.72	0.709989	0.238678	2.97467	0.00293304	0.0952768
Pjv1_00009142	83.3506	1.92711	0.648622	2.97108	0.00296752	0.0957809
Pjv1_00012356	490.068	-0.861852	0.290005	-2.97185	0.00296008	0.0957809
Pjv1_00001647	4739.13	0.558462	0.187937	2.97154	0.00296314	0.0957809
Pjv1_00014867	305.081	-1.26663	0.426296	-2.97125	0.00296588	0.0957809
Pjv1_00000344	128.391	-0.845592	0.284755	-2.96955	0.0029824	0.0961074
Pjv1_00005915	707.88	0.593128	0.199948	2.96641	0.00301303	0.09694
Pjv1_00001016	50.9333	-1.25399	0.423109	-2.96376	0.00303904	0.0974663
Pjv1_00018555	144.896	-1.03087	0.347805	-2.96394	0.00303726	0.0974663
Pjv1_00019673	4135.86	0.654928	0.221169	2.96121	0.00306434	0.0981221
Pjv1_00008655	1573.8	0.765709	0.258644	2.96047	0.00307168	0.0982015
Pjv1_00000064	5748.92	0.851426	0.287852	2.95786	0.00309781	0.0984294
Pjv1_00001364	1224.1	0.673631	0.227895	2.95588	0.00311778	0.0984294
Pjv1_00011744	155.407	-1.86603	0.631261	-2.95603	0.0031163	0.0984294
Pjv1_00001678	910.042	-0.802226	0.271277	-2.95722	0.00310426	0.0984294
Pjv1_00003244	389.556	0.9724	0.328876	2.95674	0.00310911	0.0984294
Pjv1_00001970	205.413	1.31461	0.444461	2.95777	0.00309872	0.0984294
Pjv1_00000258	3526.83	0.686639	0.232194	2.95717	0.00310474	0.0984294
Pjv1_00019667	1081.87	-0.990959	0.335096	-2.95724	0.0031041	0.0984294
Pjv1_00008816	2219.86	0.61273	0.207362	2.95488	0.00312794	0.0985959
Pjv1_00027548	16.3156	3.55414	1.2034	2.95342	0.00314276	0.0989087
Pjv1_00023429	31.0156	1.69611	0.574556	2.95204	0.00315679	0.0991957
Pjv1_00017111	4045.46	0.860451	0.29158	2.95099	0.00316752	0.0993786
Pjv1_00010104	57.5892	1.90446	0.645789	2.94905	0.00318755	0.0994884
Pjv1_00003398	29587.8	0.917514	0.311048	2.94975	0.00318031	0.0994884
Pjv1_00005182	910.277	0.671323	0.227604	2.94952	0.00318265	0.0994884
Pjv1_00018361	808.607	0.654115	0.221829	2.94874	0.00319072	0.0994884
Pjv1_00008663	2790.04	-0.956678	0.324688	-2.94645	0.00321444	0.0996132
Pjv1_00011264	76.0489	1.80594	0.612675	2.94762	0.00320226	0.0996132
Pjv1_00020924	2237.96	0.927122	0.314613	2.94687	0.00321009	0.0996132
Pjv1_00006605	250.898	-0.89066	0.302188	-2.94737	0.0032049	0.0996132
Pjv1_00024869	377.98	0.714856	0.24276	2.94471	0.0032326	0.0998733
Pjv1_00014864	512.115	1.6545	0.561907	2.94443	0.0032355	0.0998733
Pjv1_00013498	266.39	-0.912388	0.309968	-2.94349	0.00324535	0.0998733
Pjv1_00027264	1282.07	-1.02019	0.346615	-2.94328	0.00324755	0.0998733
Pjv1_00022401	4582.03	1.01344	0.344213	2.94421	0.00323779	0.0998733
Pjv1_00028353	259.59	0.82195	0.279367	2.94219	0.00325897	0.0999203
Pjv1_00002974	2545.92	0.692675	0.235412	2.9424	0.00325678	0.0999203
Pjv1_00024350	282.737	1.17556	0.399874	2.93983	0.00328389	0.100532
Pjv1_00014761	1688.5	0.72083	0.24525	2.93916	0.003291	0.100597
Pjv1_00020152	304.61	1.98623	0.675898	2.93866	0.00329639	0.10061
Pjv1_00009663	2212.43	0.697665	0.237508	2.93743	0.00330943	0.100855
Pjv1_00010320	2225.29	-0.764214	0.260206	-2.93696	0.00331452	0.100858
Pjv1_00006095	60.1199	2.59918	0.885142	2.93646	0.00331984	0.100868
Pjv1_00019275	504.25	0.759993	0.259119	2.933	0.00335709	0.101847
Pjv1_00009836	1728.08	-0.528001	0.180137	-2.93111	0.00337753	0.102313
Pjv1_00001744	5599.42	1.21215	0.413754	2.92963	0.00339369	0.102416
Pjv1_00003266	1555.91	0.75286	0.257028	2.92909	0.00339954	0.102416
Pjv1_00005071	3708.87	0.793105	0.270782	2.92894	0.0034012	0.102416
Pjv1_00004520	1754.44	0.66514	0.22708	2.9291	0.0033995	0.102416
Pjv1_00012399	293.303	-1.67054	0.570583	-2.92778	0.00341392	0.102646
Pjv1_00007960	1473.53	-0.782871	0.267545	-2.92613	0.00343208	0.102886
Pjv1_00010269	39.3583	-1.344	0.459265	-2.92643	0.00342882	0.102886
Pjv1_00028381	146.42	0.815886	0.279081	2.92348	0.00346146	0.103613
Pjv1_00019070	9402.3	0.671574	0.229878	2.92144	0.00348415	0.104138
Pjv1_00027646	784.822	-1.24167	0.425717	-2.91665	0.00353807	0.10456
Pjv1_00027832	367.407	1.49429	0.512065	2.91817	0.00352088	0.10456
Pjv1_00025926	495.771	-0.530105	0.18166	-2.91811	0.00352158	0.10456
Pjv1_00005883	3519.96	-1.00606	0.344923	-2.91677	0.00353681	0.10456
Pjv1_00011196	79.4319	-1.02473	0.351354	-2.91651	0.00353968	0.10456
Pjv1_00015890	4247.02	0.800011	0.274077	2.91893	0.00351237	0.10456
Pjv1_00003041	778.208	0.620108	0.212419	2.91927	0.00350854	0.10456
Pjv1_00018359	168.367	1.0706	0.367045	2.91682	0.0035362	0.10456
Pjv1_00009493	1413.95	1.46964	0.504044	2.9157	0.00354887	0.104679
Pjv1_00030239	783.267	1.11156	0.381318	2.91503	0.00355651	0.104751
Pjv1_00006048	2477.8	1.03761	0.356233	2.91272	0.00358295	0.105376
Pjv1_00022110	570.495	0.699682	0.240364	2.91093	0.00360357	0.105829
Pjv1_00018133	288.698	0.7009	0.240847	2.91014	0.00361262	0.105921
Pjv1_00003773	594.818	-1.00148	0.344182	-2.90975	0.0036172	0.105921
Pjv1_00000499	4353.61	0.93773	0.322572	2.90704	0.00364869	0.106074
Pjv1_00027880	925.014	-0.559689	0.192519	-2.90718	0.00364698	0.106074
Pjv1_00023145	24288.2	0.770394	0.264934	2.90787	0.00363899	0.106074
Pjv1_00021811	205.498	1.13952	0.391831	2.90818	0.00363533	0.106074
Pjv1_00020464	1168.86	1.5263	0.524786	2.90842	0.00363256	0.106074
Pjv1_00026992	9548.6	0.746656	0.256937	2.90599	0.00366092	0.106277
Pjv1_00013678	2555.49	1.01506	0.349709	2.90259	0.00370086	0.107283
Pjv1_00020851	1454.6	0.84708	0.291915	2.9018	0.0037102	0.107399
Pjv1_00022836	1230.35	0.818764	0.282277	2.90057	0.00372483	0.107668
Pjv1_00005227	34.2695	1.88073	0.648971	2.89802	0.00375527	0.108393
Pjv1_00012217	1597.52	0.920711	0.31781	2.89705	0.0037669	0.108574
Pjv1_00013633	27.0668	-1.58937	0.549019	-2.89494	0.00379235	0.109152
Pjv1_00018081	219.571	-0.961154	0.332255	-2.89282	0.00381803	0.109579
Pjv1_00021506	10280.1	0.682085	0.23575	2.89326	0.00381268	0.109579
Pjv1_00025833	1565.21	-1.33132	0.460556	-2.89068	0.00384407	0.110018
Pjv1_00006333	1337.48	0.86737	0.300059	2.89067	0.00384423	0.110018
Pjv1_00003537	12225.3	-0.725316	0.251007	-2.88962	0.00385704	0.110228
Pjv1_00024328	1631.3	-0.528279	0.182855	-2.88906	0.00386395	0.11027
Pjv1_00007856	1716.11	-0.584042	0.202198	-2.88847	0.00387119	0.110321
Pjv1_00018095	228.916	0.712199	0.246704	2.88686	0.00389105	0.110731
Pjv1_00021861	160.289	1.48076	0.513112	2.88584	0.00390375	0.110936
Pjv1_00021883	9460.59	0.858582	0.297608	2.88494	0.00391488	0.111096
Pjv1_00027562	323.293	-1.61307	0.559247	-2.88436	0.00392206	0.111143
Pjv1_00013871	490.111	1.33901	0.464456	2.88297	0.00393945	0.11148
Pjv1_00019168	162.827	0.727885	0.252532	2.88235	0.00394719	0.111543
Pjv1_00008158	14052.1	1.31873	0.457841	2.88031	0.00397279	0.111905
Pjv1_00019639	1137.39	0.927572	0.322064	2.88009	0.00397561	0.111905
Pjv1_00030042	224.88	0.933801	0.324235	2.88001	0.00397663	0.111905
Pjv1_00015255	261.065	-0.765169	0.265862	-2.87807	0.00400119	0.112139
Pjv1_00015040	15010.9	1.67929	0.583484	2.87804	0.0040016	0.112139
Pjv1_00015232	337.24	1.45663	0.506007	2.87868	0.00399347	0.112139
Pjv1_00003791	814.124	0.62092	0.215814	2.87711	0.00401339	0.112314
Pjv1_00020274	4735.29	-0.47695	0.16582	-2.87631	0.00402359	0.112444
Pjv1_00002558	510.172	0.685279	0.238345	2.87516	0.00403828	0.112698
Pjv1_00028596	4405.95	0.699373	0.243495	2.87223	0.00407582	0.113499
Pjv1_00013532	5067.45	0.736752	0.256564	2.87161	0.00408384	0.113499
Pjv1_00026590	2132.1	0.757823	0.2639	2.87163	0.00408363	0.113499
Pjv1_00027580	3485.59	-1.05626	0.367906	-2.871	0.00409173	0.113562
Pjv1_00027575	351.638	-0.682257	0.237706	-2.87018	0.00410244	0.113607
Pjv1_00005308	21.7226	2.20731	0.769212	2.86958	0.00411022	0.113607
Pjv1_00000321	1685.91	1.29149	0.450002	2.86996	0.00410519	0.113607
Pjv1_00014707	824.887	-0.816694	0.284668	-2.86894	0.00411853	0.113682
Pjv1_00004887	859.18	0.750531	0.261663	2.86831	0.00412676	0.113753
Pjv1_00015651	224.992	-1.21924	0.425339	-2.86652	0.00415012	0.114241
Pjv1_00029398	1230.88	1.28458	0.448344	2.86517	0.00416782	0.114573
Pjv1_00029655	166.078	-1.09079	0.380839	-2.86417	0.00418105	0.11478
Pjv1_00015808	1174.24	-0.696703	0.243615	-2.85985	0.0042384	0.116197
Pjv1_00022190	1054.69	0.699991	0.244872	2.8586	0.00425517	0.116498
Pjv1_00011476	642.706	0.634426	0.222135	2.85604	0.00428957	0.117281
Pjv1_00010596	114.713	1.60727	0.563421	2.85269	0.00433505	0.118205
Pjv1_00018374	38.7167	2.99843	1.05107	2.85273	0.00433451	0.118205
Pjv1_00009326	431.518	0.666769	0.23381	2.85176	0.00434786	0.118292
Pjv1_00003087	3004.87	0.576738	0.202253	2.85156	0.00435047	0.118292
Pjv1_00024431	464.437	-1.08601	0.380913	-2.85108	0.0043571	0.118292
Pjv1_00026717	90.7251	2.51999	0.883974	2.85075	0.00436167	0.118292
Pjv1_00011145	4248.23	0.699532	0.245583	2.84845	0.00439321	0.118828
Pjv1_00019135	776.647	0.819101	0.28755	2.84855	0.00439183	0.118828
Pjv1_00009240	5493.28	0.738944	0.259565	2.84686	0.00441529	0.118994
Pjv1_00014665	55105.5	0.828222	0.290937	2.84674	0.00441699	0.118994
Pjv1_00012519	35.2653	-1.44914	0.508976	-2.84717	0.00441101	0.118994
Pjv1_00017317	747.955	-0.938193	0.329807	-2.84468	0.00444563	0.119606
Pjv1_00003345	1865.26	0.753321	0.26501	2.84261	0.00447462	0.120226
Pjv1_00013233	2407.47	0.637909	0.224477	2.84175	0.00448662	0.120388
Pjv1_00016243	3117.97	0.649665	0.228655	2.84125	0.00449369	0.120418
Pjv1_00015972	393.639	-0.738921	0.260159	-2.84027	0.00450756	0.12047
Pjv1_00023305	1125.92	0.583802	0.20554	2.84034	0.0045066	0.12047
Pjv1_00012102	11.9145	-2.85223	1.00462	-2.8391	0.00452405	0.120592
Pjv1_00019383	3289.16	1.09317	0.384996	2.83944	0.00451928	0.120592
Pjv1_00022167	148.289	0.819752	0.288859	2.8379	0.00454115	0.120888
Pjv1_00008973	6020.56	1.07058	0.377387	2.83681	0.00455663	0.120986
Pjv1_00013435	8044.97	0.951435	0.33539	2.8368	0.00455683	0.120986
Pjv1_00012026	745.926	-0.79395	0.280171	-2.83381	0.00459973	0.121965
Pjv1_00018211	297.968	-0.878203	0.309987	-2.83303	0.00461092	0.122102
Pjv1_00008316	120546	1.02429	0.361709	2.8318	0.00462863	0.12225
Pjv1_00013887	159.863	-0.926937	0.327309	-2.83199	0.00462586	0.12225
Pjv1_00018304	801.108	-0.945991	0.334345	-2.82939	0.00466375	0.123017
Pjv1_00012832	1437.81	1.18512	0.419066	2.828	0.00468402	0.12307
Pjv1_00019710	570.185	0.84134	0.297465	2.82837	0.0046786	0.12307
Pjv1_00021727	1379.79	0.796222	0.281489	2.8286	0.00467514	0.12307
Pjv1_00003976	31921.5	0.831717	0.294222	2.82684	0.00470105	0.123357
Pjv1_00004647	2157.41	-0.745021	0.263739	-2.82485	0.0047303	0.123963
Pjv1_00013936	86.4382	1.21028	0.428666	2.82337	0.00475215	0.124374
Pjv1_00015595	994.654	-0.854178	0.30262	-2.82261	0.00476346	0.124509
Pjv1_00011540	2005.91	0.784418	0.277993	2.82172	0.00477671	0.124682
Pjv1_00009500	85138.8	0.791152	0.280417	2.82134	0.0047824	0.124682
Pjv1_00003470	2450.33	0.789022	0.279874	2.81921	0.00481424	0.12535
Pjv1_00023745	1252.86	0.808501	0.286868	2.81837	0.00482677	0.125515
Pjv1_00015487	2769.05	0.561647	0.199491	2.8154	0.00487167	0.126519
Pjv1_00016491	80.5965	1.26157	0.448362	2.81372	0.00489719	0.127019
Pjv1_00022687	318.821	-0.994165	0.353394	-2.81319	0.00490524	0.127065
Pjv1_00029070	64.3323	1.27622	0.453823	2.81216	0.00492106	0.127311
Pjv1_00000027	1290.73	0.768946	0.273492	2.81158	0.00492985	0.127375
Pjv1_00013313	2105.42	0.892157	0.317537	2.80962	0.00496006	0.127829
Pjv1_00024622	1047.13	0.747591	0.266045	2.81002	0.00495389	0.127829
Pjv1_00007797	376.88	0.893222	0.317995	2.80892	0.00497076	0.127942
Pjv1_00009197	183.67	0.847798	0.301935	2.80788	0.00498685	0.12803
Pjv1_00000714	60.9957	1.34053	0.477361	2.80822	0.00498168	0.12803
Pjv1_00022277	224.968	0.934277	0.332817	2.80718	0.00499776	0.128147
Pjv1_00000040	10858.3	0.827319	0.294788	2.80649	0.00500842	0.128165
Pjv1_00009827	26001.1	0.923397	0.329042	2.80632	0.00501115	0.128165
Pjv1_00007521	2610.75	0.759721	0.27078	2.80567	0.00502115	0.128258
Pjv1_00019336	594.535	1.60286	0.571457	2.80486	0.00503377	0.128418
Pjv1_00008292	3045.92	-0.640264	0.228357	-2.80379	0.00505057	0.128631
Pjv1_00012718	3389.08	1.03983	0.3709	2.80352	0.00505486	0.128631
Pjv1_00006441	1431.27	0.482205	0.172049	2.80271	0.00506748	0.128636
Pjv1_00014834	4718.14	0.588136	0.209877	2.80229	0.00507413	0.128636
Pjv1_00015352	146.954	1.3854	0.494358	2.80242	0.00507216	0.128636
Pjv1_00002341	10274.1	0.850008	0.303467	2.80099	0.00509463	0.128671
Pjv1_00020779	4701.44	-0.662825	0.236618	-2.80124	0.00509066	0.128671
Pjv1_00017377	1276.03	0.959749	0.342582	2.80152	0.00508624	0.128671
Pjv1_00028064	5333.6	1.00737	0.35973	2.80036	0.00510459	0.128753
Pjv1_00026491	24.6206	-1.91467	0.683816	-2.79998	0.00511061	0.128753
Pjv1_00021527	47931.7	0.821747	0.293577	2.79908	0.00512478	0.128949
Pjv1_00022605	1657.69	0.643962	0.230196	2.79745	0.00515085	0.129444
Pjv1_00000426	63684	0.809882	0.289672	2.79586	0.0051762	0.129919
Pjv1_00020484	8707.54	0.708902	0.2537	2.79426	0.00520191	0.130241
Pjv1_00009399	202.86	1.2816	0.458594	2.79463	0.00519589	0.130241
Pjv1_00001255	74040.4	0.732618	0.262374	2.79227	0.00523404	0.13056
Pjv1_00019805	1107	1.29657	0.464214	2.79303	0.00522163	0.13056
Pjv1_00003853	12061.1	0.94863	0.339715	2.79243	0.00523134	0.13056
Pjv1_00000165	77.1644	1.5197	0.544474	2.79113	0.00525251	0.130859
Pjv1_00011296	61.9833	1.28116	0.459618	2.78745	0.00531244	0.131322
Pjv1_00010343	1466.62	-0.750953	0.269392	-2.78759	0.00531023	0.131322
Pjv1_00010852	2496.5	-1.06215	0.380836	-2.78899	0.00528727	0.131322
Pjv1_00011411	10543.5	0.903276	0.324027	2.78765	0.00530912	0.131322
Pjv1_00014086	172.498	-1.31757	0.472722	-2.7872	0.00531657	0.131322
Pjv1_00020886	221.172	-0.696132	0.249728	-2.78756	0.0053107	0.131322
Pjv1_00024585	357.546	0.92001	0.330055	2.78745	0.00531254	0.131322
Pjv1_00002821	37.9296	-1.45979	0.523936	-2.7862	0.00533296	0.131566
Pjv1_00029300	266.569	-0.61954	0.222437	-2.78524	0.00534886	0.131797
Pjv1_00011790	1526.54	0.759804	0.273063	2.78252	0.00539379	0.132742
Pjv1_00002719	365.613	0.879119	0.316231	2.77999	0.00543604	0.133619
Pjv1_00021328	904.223	1.40699	0.506297	2.77898	0.00545296	0.133872
Pjv1_00014026	8082.99	0.690233	0.248541	2.77714	0.005484	0.134471
Pjv1_00011298	1122.58	0.83753	0.301833	2.77481	0.00552337	0.135272
Pjv1_00022501	13488.2	-0.946633	0.341311	-2.77352	0.00554537	0.135483
Pjv1_00024102	4050.62	0.773327	0.278804	2.77373	0.00554172	0.135483
Pjv1_00006032	2561.01	0.772078	0.278599	2.77129	0.00558352	0.13625
Pjv1_00018634	879.69	-1.36583	0.492933	-2.77082	0.0055915	0.13628
Pjv1_00019424	422.604	-1.00645	0.363396	-2.76958	0.00561289	0.136637
Pjv1_00014567	17.0769	2.00858	0.72538	2.76901	0.00562273	0.136711
Pjv1_00023533	759.941	-0.546706	0.19757	-2.76715	0.00565486	0.137327
Pjv1_00027169	65.2318	-1.60695	0.581055	-2.76556	0.00568244	0.137653
Pjv1_00012055	1980.42	0.977722	0.353545	2.76548	0.00568387	0.137653
Pjv1_00022786	1659.43	0.619415	0.224003	2.76521	0.00568869	0.137653
Pjv1_00009080	230.826	0.938324	0.339524	2.76365	0.00571592	0.138146
Pjv1_00020080	1051.11	0.574	0.207763	2.76276	0.00573143	0.138355
Pjv1_00021575	322.234	0.835479	0.302474	2.76215	0.00574214	0.138449
Pjv1_00004660	161.618	-0.699368	0.253299	-2.76104	0.00576172	0.138755
Pjv1_00011462	1292.63	-0.675009	0.244522	-2.76052	0.00577091	0.138811
Pjv1_00016275	24.164	2.79654	1.01359	2.75904	0.00579712	0.139276
Pjv1_00027554	6302.94	0.791638	0.28717	2.75669	0.00583905	0.139784
Pjv1_00009902	87.5945	-1.97241	0.715499	-2.75669	0.00583895	0.139784
Pjv1_00023143	609.612	0.978681	0.354946	2.75727	0.00582862	0.139784
Pjv1_00030244	980.95	1.01529	0.368503	2.75518	0.00586596	0.140262
Pjv1_00000169	187.281	1.43443	0.521086	2.75278	0.00590916	0.140692
Pjv1_00009315	652.744	-0.683938	0.248536	-2.75186	0.0059257	0.140692
Pjv1_00017496	429.298	-1.13328	0.411784	-2.75211	0.0059212	0.140692
Pjv1_00020749	441.785	0.710831	0.258253	2.75246	0.00591486	0.140692
Pjv1_00016348	61.7649	-1.56158	0.567285	-2.75272	0.00591031	0.140692
Pjv1_00021796	3478.52	0.790908	0.287274	2.75315	0.0059024	0.140692
Pjv1_00017821	56.6548	2.59673	0.944165	2.75029	0.00595419	0.141202
Pjv1_00020290	2203.42	0.669485	0.243477	2.74968	0.0059653	0.1413
Pjv1_00008262	607.949	1.60164	0.582847	2.74797	0.00599663	0.141844
Pjv1_00017132	711.422	-1.17665	0.428298	-2.74727	0.00600934	0.141844
Pjv1_00002878	3906.73	-0.784202	0.285443	-2.74732	0.00600847	0.141844
Pjv1_00006908	731.019	0.793229	0.289072	2.74405	0.00606859	0.143076
Pjv1_00010846	136.989	0.839655	0.306174	2.74241	0.00609904	0.143459
Pjv1_00020482	1794.63	0.893103	0.325619	2.74278	0.00609208	0.143459
Pjv1_00012887	219.711	1.02747	0.374764	2.74165	0.00611312	0.143623
Pjv1_00025060	504.564	-0.93618	0.341655	-2.74013	0.0061414	0.14412
Pjv1_00017146	217.679	1.12736	0.411758	2.73792	0.00618282	0.144923
Pjv1_00023609	1687.63	0.608395	0.222271	2.73717	0.006197	0.145087
Pjv1_00019905	4594.5	1.24654	0.455489	2.73672	0.00620555	0.145119
Pjv1_00005539	106.074	-0.864936	0.31616	-2.73576	0.0062237	0.145376
Pjv1_00015968	2160.63	-0.524679	0.191939	-2.73358	0.00626505	0.146004
Pjv1_00025331	1176.39	-0.915771	0.334977	-2.73383	0.00626017	0.146004
Pjv1_00009618	3747.21	0.641334	0.234713	2.73242	0.00628706	0.146348
Pjv1_00016430	1273.56	0.829938	0.303839	2.7315	0.00630463	0.14642
Pjv1_00003661	1067.81	0.971527	0.355642	2.73176	0.00629978	0.14642
Pjv1_00015499	619.187	-0.585517	0.214869	-2.725	0.0064302	0.149164
Pjv1_00013942	3186.9	-0.717167	0.263285	-2.72392	0.00645131	0.149482
Pjv1_00028935	463.337	0.610937	0.224471	2.72167	0.00649524	0.150156
Pjv1_00025320	1576.17	0.471979	0.173397	2.72195	0.00648979	0.150156
Pjv1_00000772	292.521	1.1912	0.437969	2.71982	0.00653181	0.150829
Pjv1_00018504	80.6911	1.39447	0.512847	2.71908	0.00654637	0.150992
Pjv1_00027432	2669.33	1.41228	0.519612	2.71796	0.00656859	0.151332
Pjv1_00000101	2054.67	0.724927	0.266909	2.71601	0.00660732	0.151382
Pjv1_00013652	56.4614	1.42953	0.526311	2.71613	0.00660497	0.151382
Pjv1_00014958	718.135	0.771673	0.284086	2.71634	0.00660083	0.151382
Pjv1_00017417	1442.9	0.485391	0.178735	2.7157	0.00661363	0.151382
Pjv1_00000626	18.5813	2.5599	0.942299	2.71665	0.00659463	0.151382
Pjv1_00026656	79.9978	1.35553	0.499164	2.71559	0.00661569	0.151382
Pjv1_00005315	2007.56	0.787862	0.290183	2.71505	0.00662652	0.151458
Pjv1_00011130	14.1754	2.26251	0.833723	2.71374	0.00665283	0.151888
Pjv1_00013867	2085.6	-0.488389	0.180016	-2.71303	0.00666719	0.151908
Pjv1_00013240	2027.55	0.427581	0.157607	2.71295	0.00666876	0.151908
Pjv1_00027418	575.847	-0.722968	0.266723	-2.71056	0.00671705	0.152169
Pjv1_00010590	359.166	0.851216	0.314042	2.71052	0.00671787	0.152169
Pjv1_00014023	51.4592	2.18271	0.804985	2.71149	0.00669814	0.152169
Pjv1_00009535	865.815	0.98712	0.364083	2.71125	0.006703	0.152169
Pjv1_00023948	4858.81	0.681258	0.251213	2.71187	0.00669051	0.152169
Pjv1_00027292	348.489	-1.11048	0.409826	-2.70964	0.00673568	0.152232
Pjv1_00003551	122.947	1.5086	0.556752	2.70963	0.00673573	0.152232
Pjv1_00021016	1452.26	-0.823605	0.304025	-2.70901	0.00674852	0.152351
Pjv1_00008154	1995.67	1.10125	0.406683	2.70789	0.00677133	0.152355
Pjv1_00003561	1124.29	0.911328	0.336541	2.70793	0.00677047	0.152355
Pjv1_00005166	39.1276	1.53341	0.566131	2.70857	0.00675735	0.152355
Pjv1_00025177	5537.5	0.448908	0.165831	2.70702	0.00678892	0.152581
Pjv1_00021053	3130.18	0.621873	0.229758	2.70664	0.00679671	0.152586
Pjv1_00026888	4602.38	0.511234	0.189042	2.70434	0.00684397	0.153477
Pjv1_00007939	939.576	0.783526	0.290001	2.70181	0.0068964	0.154481
Pjv1_00026317	4915.43	0.86924	0.322021	2.69933	0.00694799	0.155292
Pjv1_00019694	476.407	0.95218	0.352711	2.6996	0.00694222	0.155292
Pjv1_00021885	877.544	0.507877	0.188225	2.69825	0.00697053	0.155624
Pjv1_00008304	516.639	0.678315	0.251562	2.69641	0.0070091	0.156312
Pjv1_00004935	1211.96	0.668447	0.247993	2.69542	0.00702994	0.156604
Pjv1_00020855	3404.71	-0.494561	0.183513	-2.69496	0.00703968	0.156648
Pjv1_00011806	67.4396	-1.17458	0.43611	-2.69331	0.0070747	0.157082
Pjv1_00025028	75.1509	-1.81398	0.673444	-2.69358	0.00706884	0.157082
Pjv1_00010037	213.337	1.28083	0.476105	2.69022	0.00714052	0.157207
Pjv1_00001232	222.293	-0.953969	0.354619	-2.69012	0.0071426	0.157207
Pjv1_00008484	254.717	-0.730606	0.271559	-2.69041	0.00713633	0.157207
Pjv1_00003027	1440.01	0.622648	0.231425	2.6905	0.00713456	0.157207
Pjv1_00001981	1630.38	0.978859	0.363795	2.69069	0.00713047	0.157207
Pjv1_00002040	130.286	1.23489	0.458789	2.69163	0.00711036	0.157207
Pjv1_00019213	181.035	-0.920026	0.341921	-2.69075	0.00712912	0.157207
Pjv1_00024803	1926	0.600051	0.223005	2.69076	0.00712904	0.157207
Pjv1_00008182	119.949	-0.745401	0.277127	-2.68975	0.00715062	0.157213
Pjv1_00009855	4318.96	-0.885806	0.329466	-2.68861	0.00717499	0.157577
Pjv1_00005352	7061.52	0.705419	0.262577	2.68652	0.00722006	0.158223
Pjv1_00004032	5286.71	0.724324	0.269596	2.6867	0.00721628	0.158223
Pjv1_00015455	329.921	1.53279	0.570658	2.68601	0.00723108	0.158293
Pjv1_00003979	518.309	-0.913559	0.340349	-2.68418	0.00727076	0.1586
Pjv1_00004329	6365.1	0.712071	0.265279	2.68424	0.00726959	0.1586
Pjv1_00021812	1326.68	0.672928	0.250687	2.68434	0.00726737	0.1586
Pjv1_00000753	92.3171	1.07188	0.399372	2.68392	0.00727652	0.1586
Pjv1_00009825	1593.5	2.59971	0.969148	2.68247	0.00730807	0.158603
Pjv1_00007108	1357.27	-1.13122	0.421668	-2.68273	0.00730248	0.158603
Pjv1_00016937	1652.53	0.753723	0.280972	2.68256	0.00730607	0.158603
Pjv1_00023583	453.553	0.889006	0.331283	2.68352	0.00728509	0.158603
Pjv1_00013114	364.502	0.846164	0.315718	2.68013	0.00735945	0.159437
Pjv1_00019454	359.181	-1.02941	0.384108	-2.68	0.00736226	0.159437
Pjv1_00027996	16659.4	0.893452	0.333428	2.67959	0.00737119	0.159459
Pjv1_00005235	2327.72	0.597969	0.223311	2.67775	0.00741189	0.159826
Pjv1_00029149	342.348	0.891449	0.332851	2.67822	0.00740143	0.159826
Pjv1_00004835	18645.9	-0.553276	0.206598	-2.67802	0.00740578	0.159826
Pjv1_00023376	1338.83	0.812178	0.303386	2.67704	0.00742752	0.159992
Pjv1_00010568	2941.23	0.833284	0.311359	2.67628	0.00744447	0.160017
Pjv1_00002525	12.0461	2.33216	0.871342	2.67651	0.00743935	0.160017
Pjv1_00007756	10252.6	0.547315	0.204648	2.67442	0.00748576	0.160053
Pjv1_00009131	2622.54	-0.523508	0.195731	-2.67463	0.00748118	0.160053
Pjv1_00009010	55.7166	1.61008	0.601953	2.67477	0.00747814	0.160053
Pjv1_00017363	30253.8	0.814744	0.304559	2.67515	0.00746948	0.160053
Pjv1_00006846	315.386	0.741604	0.277219	2.67515	0.00746954	0.160053
Pjv1_00006125	802.206	0.923379	0.345786	2.67037	0.00757671	0.161826
Pjv1_00014966	1218.95	0.725235	0.271737	2.66888	0.00761036	0.16186
Pjv1_00018321	1576.32	-1.0287	0.385393	-2.66923	0.00760262	0.16186
Pjv1_00004063	2539.38	0.702309	0.263082	2.66955	0.00759539	0.16186
Pjv1_00006788	4655.39	-0.446656	0.167352	-2.66896	0.00760856	0.16186
Pjv1_00011567	252.177	-0.609144	0.228334	-2.66777	0.00763557	0.162055
Pjv1_00002631	625.491	-0.731242	0.274077	-2.66801	0.0076301	0.162055
Pjv1_00028438	7667.48	1.21523	0.455662	2.66696	0.00765409	0.162278
Pjv1_00012948	381.781	-0.771695	0.289492	-2.66568	0.00768319	0.162554
Pjv1_00022810	3450.87	-0.801841	0.300796	-2.66573	0.00768216	0.162554
Pjv1_00005243	1211.58	0.6849	0.256993	2.66505	0.00769767	0.16269
Pjv1_00001509	1050.34	1.43517	0.538658	2.66434	0.00771399	0.162694
Pjv1_00000699	4077.62	0.98513	0.369725	2.66449	0.00771045	0.162694
Pjv1_00015193	3610.07	0.617363	0.231831	2.66299	0.00774507	0.16318
Pjv1_00017599	44.7505	1.50604	0.565704	2.66223	0.00776243	0.163205
Pjv1_00024163	2110.96	-0.958854	0.360155	-2.66233	0.00776008	0.163205
Pjv1_00025732	10898	0.721137	0.270966	2.66136	0.00778261	0.163459
Pjv1_00009188	175.01	1.14266	0.42955	2.66014	0.00781089	0.163883
Pjv1_00026671	1395.37	0.502435	0.188992	2.6585	0.007849	0.164468
Pjv1_00011723	1793.59	0.614105	0.23102	2.65824	0.00785507	0.164468
Pjv1_00012872	1773.29	0.600479	0.225972	2.65731	0.00787661	0.164748
Pjv1_00007544	846.187	-0.607236	0.228698	-2.65519	0.00792642	0.165448
Pjv1_00006601	1488.74	0.671186	0.252772	2.6553	0.00792378	0.165448
Pjv1_00009170	5074.63	0.696681	0.262465	2.65437	0.00794558	0.165676
Pjv1_00005691	1733.08	0.82371	0.310469	2.65312	0.00797526	0.166124
Pjv1_00028711	11.821	-2.58002	0.972711	-2.6524	0.00799217	0.166305
Pjv1_00010259	2366.3	0.720048	0.271515	2.65197	0.00800243	0.166347
Pjv1_00000003	35.3621	1.32289	0.499262	2.64968	0.00805668	0.167131
Pjv1_00008172	194.429	0.989498	0.373432	2.64974	0.00805528	0.167131
Pjv1_00010862	3964.96	0.588597	0.222221	2.6487	0.00808011	0.167445
Pjv1_00027294	1218.43	-0.706193	0.266782	-2.64708	0.00811911	0.16808
Pjv1_00002754	30.0331	1.91028	0.722089	2.6455	0.00815706	0.168693
Pjv1_00017464	1250.8	-1.03175	0.390122	-2.64468	0.0081769	0.168758
Pjv1_00024174	1955.45	-0.714778	0.270244	-2.64494	0.00817056	0.168758
Pjv1_00016987	906.64	0.755534	0.2859	2.64265	0.008226	0.169598
Pjv1_00002822	503.344	0.809182	0.306823	2.63729	0.00835711	0.171776
Pjv1_00011359	18530.9	0.650624	0.246693	2.63738	0.00835482	0.171776
Pjv1_00026048	2620.23	0.882412	0.334534	2.63773	0.00834627	0.171776
Pjv1_00001771	45322	-1.16749	0.442917	-2.63591	0.00839129	0.172128
Pjv1_00023541	280.934	0.852734	0.323503	2.63594	0.00839048	0.172128
Pjv1_00018631	1430.77	0.814076	0.309175	2.63306	0.00846195	0.173214
Pjv1_00022642	444.058	1.24875	0.474237	2.63319	0.0084588	0.173214
Pjv1_00027204	5400.75	0.510096	0.193751	2.63274	0.00846997	0.173214
Pjv1_00028992	63.7703	2.71952	1.03311	2.63237	0.00847918	0.173227
Pjv1_00025303	57.6088	1.03227	0.392204	2.63197	0.00848919	0.173257
Pjv1_00005349	461.584	0.762349	0.289749	2.63107	0.00851175	0.173542
Pjv1_00013279	1070.23	0.612033	0.232691	2.63023	0.0085326	0.173616
Pjv1_00008560	285.073	1.53138	0.582191	2.63037	0.00852924	0.173616
Pjv1_00022964	22.3683	1.74874	0.665317	2.62843	0.00857799	0.174365
Pjv1_00005416	5029.58	-0.549056	0.209004	-2.62701	0.00861391	0.174919
Pjv1_00011524	330.634	-0.850838	0.324411	-2.62271	0.0087233	0.176935
Pjv1_00002877	423.948	-0.924047	0.352364	-2.62242	0.00873074	0.176935
Pjv1_00019986	293.889	-1.4941	0.570172	-2.62043	0.0087819	0.177794
Pjv1_00007461	3631.31	-0.947737	0.361798	-2.61952	0.00880543	0.177914
Pjv1_00016857	21.5875	-1.43683	0.548451	-2.6198	0.00879801	0.177914
Pjv1_00009117	1339.22	0.54274	0.207331	2.61775	0.00885114	0.17848
Pjv1_00014311	36666.9	0.740436	0.282847	2.6178	0.00884991	0.17848
Pjv1_00028913	210.197	-0.691399	0.264364	-2.61533	0.00891409	0.17957
Pjv1_00022205	182.79	-0.641675	0.245407	-2.61474	0.00892954	0.179703
Pjv1_00009993	4614.78	0.712978	0.272786	2.61369	0.00895693	0.180074
Pjv1_00005776	236.287	0.70365	0.269413	2.61179	0.00900706	0.180902
Pjv1_00002338	3793.83	0.48055	0.184087	2.61046	0.00904218	0.181189
Pjv1_00016996	1502.3	1.36416	0.522621	2.61023	0.00904822	0.181189
Pjv1_00022987	126.029	-1.25114	0.479204	-2.61086	0.00903135	0.181189
Pjv1_00001680	1924.47	-0.70665	0.270918	-2.60835	0.00909793	0.181559
Pjv1_00004941	830.622	0.436898	0.167458	2.60899	0.0090809	0.181559
Pjv1_00025218	282.636	1.31547	0.504239	2.60883	0.00908521	0.181559
Pjv1_00026658	52.7998	1.36352	0.522786	2.60817	0.00910268	0.181559
Pjv1_00009657	485.574	-0.813599	0.3122	-2.60602	0.00916009	0.182185
Pjv1_00010802	1160.05	-0.909093	0.348846	-2.606	0.00916066	0.182185
Pjv1_00003278	331.867	1.03977	0.398995	2.60598	0.00916109	0.182185
Pjv1_00007138	1041.95	0.860044	0.33021	2.60454	0.0091999	0.182777
Pjv1_00026429	97464.1	0.672288	0.258181	2.60394	0.00921587	0.182908
Pjv1_00017312	4653.88	0.631403	0.24251	2.60362	0.00922461	0.182908
Pjv1_00005605	281.372	-0.703891	0.27047	-2.60247	0.00925555	0.183011
Pjv1_00022734	350.47	-0.666339	0.256046	-2.60242	0.00925696	0.183011
Pjv1_00004470	3316.61	-0.763684	0.293436	-2.60255	0.00925321	0.183011
Pjv1_00022218	2924.61	-0.670031	0.257831	-2.59872	0.0093572	0.184812
Pjv1_00009491	1179.13	0.459736	0.177018	2.59712	0.00940097	0.185495
Pjv1_00012036	827.982	-0.934627	0.359927	-2.59671	0.00941203	0.185532
Pjv1_00027275	133.227	-0.815513	0.314161	-2.59584	0.00943604	0.18554
Pjv1_00010158	2472.28	0.840989	0.323978	2.59582	0.0094365	0.18554
Pjv1_00025290	5812.11	0.723855	0.278867	2.59569	0.00944	0.18554
Pjv1_00002199	85.4115	-1.13545	0.437617	-2.59462	0.00946965	0.185942
Pjv1_00015196	435.982	-0.619884	0.238947	-2.59423	0.0094802	0.185968
Pjv1_00027978	1202.24	0.707756	0.273056	2.59199	0.00954236	0.187006
Pjv1_00009166	7042.86	0.644155	0.24856	2.59155	0.00955453	0.187063
Pjv1_00010232	366.349	0.860727	0.332238	2.59069	0.00957835	0.187348
Pjv1_00006556	1859.41	-0.667529	0.257797	-2.58936	0.00961558	0.187894
Pjv1_00018207	1775.5	-0.816476	0.315451	-2.58828	0.00964553	0.188298
Pjv1_00011930	92.3805	1.35435	0.523371	2.58775	0.00966042	0.188406
Pjv1_00026017	132.637	1.1161	0.431496	2.58659	0.00969321	0.188863
Pjv1_00017926	995.498	0.647179	0.250262	2.58601	0.00970944	0.188997
Pjv1_00010997	520.664	0.729345	0.28213	2.58514	0.00973407	0.189294
Pjv1_00010901	22.49	2.69094	1.04142	2.58391	0.00976879	0.189787
Pjv1_00010773	2874.37	0.685166	0.265326	2.58235	0.00981293	0.190461
Pjv1_00017900	12065.9	0.59363	0.229939	2.58168	0.00983203	0.190583
Pjv1_00023750	220.367	1.09372	0.423681	2.58147	0.00983806	0.190583
Pjv1_00015350	375.186	0.888375	0.344562	2.57827	0.00992959	0.191849
Pjv1_00004847	434.122	0.756732	0.293466	2.57861	0.00991996	0.191849
Pjv1_00024549	195.697	0.683822	0.265233	2.57819	0.0099319	0.191849
Pjv1_00023321	624.758	0.698799	0.271143	2.57724	0.00995927	0.192011
Pjv1_00009387	295.545	1.06605	0.413593	2.57755	0.00995049	0.192011
Pjv1_00011368	2082.11	0.78135	0.303283	2.5763	0.00998629	0.192348
Pjv1_00000012	1258.39	-0.840652	0.326399	-2.57553	0.0100085	0.192593
Pjv1_00018338	1177.24	0.666235	0.258772	2.5746	0.0100356	0.19293
Pjv1_00011409	638.429	1.09164	0.424071	2.5742	0.0100474	0.192972
Pjv1_00005518	429.925	0.550599	0.21408	2.57193	0.0101134	0.194057
Pjv1_00009108	12.8209	-2.03774	0.792609	-2.57093	0.0101426	0.194247
Pjv1_00009356	250.093	-0.857257	0.333417	-2.57113	0.0101368	0.194247
Pjv1_00027051	23.7182	1.63681	0.637033	2.56943	0.0101865	0.194719
Pjv1_00008931	507.783	1.11985	0.435834	2.56943	0.0101865	0.194719
Pjv1_00017204	3163.26	0.681652	0.265442	2.56799	0.0102291	0.195164
Pjv1_00023706	650.613	0.496484	0.193329	2.56808	0.0102262	0.195164
Pjv1_00003792	69.6598	1.23982	0.482922	2.56733	0.0102484	0.195349
Pjv1_00029044	7319.13	0.560907	0.218633	2.56551	0.0103023	0.196191
Pjv1_00028568	5201.27	-0.724393	0.282673	-2.56265	0.0103876	0.196497
Pjv1_00013460	330.162	-0.517363	0.201756	-2.5643	0.0103383	0.196497
Pjv1_00010515	647.484	-0.526154	0.205292	-2.56296	0.0103785	0.196497
Pjv1_00019525	71954.7	0.689255	0.268927	2.56298	0.0103777	0.196497
Pjv1_00022487	458.993	1.47315	0.574615	2.56373	0.0103555	0.196497
Pjv1_00019963	322.475	0.796333	0.310584	2.56399	0.0103477	0.196497
Pjv1_00020202	1523.09	-0.751415	0.293161	-2.56315	0.0103727	0.196497
Pjv1_00006644	584.583	-0.8336	0.325324	-2.56236	0.0103962	0.196497
Pjv1_00026678	1176.44	-0.60513	0.236402	-2.55975	0.0104746	0.197794
Pjv1_00000879	79.3942	1.42204	0.555612	2.55942	0.0104848	0.197802
Pjv1_00028073	645.024	-0.591906	0.231462	-2.55726	0.0105502	0.198849
Pjv1_00025464	1005.66	-0.593477	0.232126	-2.5567	0.0105669	0.19898
Pjv1_00002641	226.079	1.46428	0.572814	2.55629	0.0105795	0.199031
Pjv1_00012347	847.744	-1.15109	0.450856	-2.55313	0.0106758	0.200619
Pjv1_00019518	317.11	-0.710821	0.278439	-2.55287	0.0106838	0.200619
Pjv1_00002717	584.273	1.07094	0.419661	2.55191	0.0107133	0.200669
Pjv1_00027589	580.717	0.941076	0.368753	2.55205	0.0107092	0.200669
Pjv1_00021581	382.427	1.36256	0.533956	2.55182	0.0107162	0.200669
Pjv1_00012899	73.2063	1.18657	0.465127	2.55106	0.0107397	0.200922
Pjv1_00000726	163.94	1.46927	0.576077	2.55048	0.0107576	0.20107
Pjv1_00010750	462.599	1.20252	0.471641	2.54966	0.0107828	0.201355
Pjv1_00022327	43.7183	-1.19294	0.467951	-2.54929	0.0107943	0.201383
Pjv1_00008621	13790.3	0.506082	0.198668	2.54737	0.0108538	0.202241
Pjv1_00009834	1574.17	-0.527127	0.206973	-2.54684	0.0108703	0.202241
Pjv1_00012147	554.398	0.564689	0.221721	2.54684	0.0108702	0.202241
Pjv1_00022149	20.6854	-1.57991	0.620592	-2.54582	0.0109022	0.20256
Pjv1_00023512	1684.35	0.66958	0.263029	2.54565	0.0109075	0.20256
Pjv1_00010096	952.498	0.645997	0.253811	2.54519	0.0109219	0.202642
Pjv1_00028276	1701.71	-0.517103	0.203206	-2.54472	0.0109364	0.202726
Pjv1_00006062	65.543	-1.09306	0.429746	-2.54351	0.0109744	0.203243
Pjv1_00029363	655.879	-1.29503	0.509493	-2.54181	0.0110281	0.203687
Pjv1_00011971	1265.06	0.646824	0.254463	2.54192	0.0110246	0.203687
Pjv1_00014117	515.818	-0.528545	0.207942	-2.54179	0.0110286	0.203687
Pjv1_00007688	361.149	0.620651	0.244233	2.54123	0.0110464	0.203804
Pjv1_00009289	902.624	0.560115	0.220463	2.54063	0.0110652	0.203804
Pjv1_00025110	1189.66	0.700863	0.27586	2.54065	0.0110647	0.203804
Pjv1_00011625	1275.9	0.730584	0.287669	2.53967	0.0110956	0.203973
Pjv1_00002629	11.6267	2.65825	1.04681	2.53939	0.0111047	0.203973
Pjv1_00020517	1460.91	0.440444	0.173441	2.53944	0.0111029	0.203973
Pjv1_00019206	42.3552	1.00586	0.396418	2.53736	0.011169	0.204783
Pjv1_00020554	2014.83	0.811413	0.31976	2.53757	0.0111625	0.204783
Pjv1_00016372	29.4755	1.33291	0.52542	2.53684	0.011186	0.204907
Pjv1_00013255	1663.16	-0.73973	0.291756	-2.53544	0.0112307	0.20554
Pjv1_00017710	198.888	1.50711	0.594667	2.53438	0.0112646	0.205974
Pjv1_00006138	440.758	0.752693	0.297116	2.53333	0.0112984	0.206309
Pjv1_00006567	184.451	-0.77516	0.306003	-2.53318	0.0113033	0.206309
Pjv1_00008733	425.663	-0.508102	0.200717	-2.53144	0.0113596	0.207149
Pjv1_00012472	2496.81	0.687725	0.271806	2.53021	0.0113996	0.207503
Pjv1_00024808	1190.32	0.619404	0.244782	2.53043	0.0113922	0.207503
Pjv1_00012377	730.239	0.761264	0.30094	2.52962	0.0114186	0.207662
Pjv1_00001676	171.93	1.244	0.491983	2.52855	0.0114535	0.20811
Pjv1_00029185	1085.95	0.728469	0.288178	2.52785	0.0114765	0.208153
Pjv1_00016091	374.927	-0.593749	0.234877	-2.52792	0.0114741	0.208153
Pjv1_00005655	234.309	-0.585391	0.23165	-2.52704	0.0115027	0.208442
Pjv1_00011603	26.9781	2.20656	0.873323	2.52663	0.0115163	0.208501
Pjv1_00026184	353.903	-0.569266	0.22534	-2.52625	0.0115288	0.20854
Pjv1_00019665	4691.49	0.7187	0.284834	2.52322	0.0116285	0.210155
Pjv1_00000979	1084.01	-0.623505	0.24714	-2.52288	0.0116397	0.210156
Pjv1_00004924	731.208	0.962172	0.381422	2.52259	0.0116493	0.210156
Pjv1_00011541	10559.1	0.847647	0.336253	2.52086	0.0117067	0.211003
Pjv1_00005317	198.368	1.00225	0.397853	2.51913	0.0117644	0.211854
Pjv1_00015145	580.62	0.649177	0.257864	2.51752	0.0118184	0.212345
Pjv1_00016769	104.936	-0.962648	0.38235	-2.51772	0.0118118	0.212345
Pjv1_00025414	471.754	-1.0433	0.414439	-2.51738	0.0118232	0.212345
Pjv1_00004051	800.824	-0.627821	0.249445	-2.51687	0.0118402	0.212451
Pjv1_00025669	655.538	-0.6106	0.242631	-2.51658	0.0118502	0.212451
Pjv1_00018024	1153.21	0.904831	0.359616	2.5161	0.0118661	0.212548
Pjv1_00012478	7323.87	0.528382	0.21007	2.51527	0.0118941	0.212861
Pjv1_00026315	345.589	-0.664395	0.264231	-2.51444	0.011922	0.212954
Pjv1_00014587	25563.9	-0.826022	0.328586	-2.51387	0.0119414	0.212954
Pjv1_00014791	230.115	-0.909682	0.361828	-2.51413	0.0119327	0.212954
Pjv1_00022021	426.609	0.798339	0.317512	2.51436	0.0119249	0.212954
Pjv1_00024686	7333.01	0.656552	0.261539	2.51034	0.0120613	0.214335
Pjv1_00019317	569.363	0.604107	0.240637	2.51045	0.0120577	0.214335
Pjv1_00023205	49.5421	-2.80554	1.1175	-2.51055	0.0120542	0.214335
Pjv1_00004710	62.151	2.00166	0.797181	2.51092	0.0120417	0.214335
Pjv1_00016955	545.833	0.840712	0.335035	2.50932	0.0120963	0.214677
Pjv1_00023870	1217.6	-0.627557	0.250106	-2.50916	0.0121018	0.214677
Pjv1_00027842	586.041	0.914195	0.364521	2.50794	0.0121438	0.214755
Pjv1_00014720	1248.65	0.922926	0.36798	2.50809	0.0121387	0.214755
Pjv1_00024171	481.721	0.81718	0.325837	2.50794	0.0121436	0.214755
Pjv1_00023524	197.88	0.756171	0.301528	2.50779	0.0121487	0.214755
Pjv1_00007397	2178.19	0.400317	0.159656	2.50737	0.0121632	0.214823
Pjv1_00002015	933.211	0.812576	0.324121	2.50702	0.0121755	0.214853
Pjv1_00022155	206.78	-0.803667	0.320623	-2.50658	0.0121905	0.21493
Pjv1_00013334	1951.95	0.671681	0.268028	2.50601	0.0122102	0.215088
Pjv1_00016606	788.405	0.72477	0.289274	2.50548	0.0122286	0.215226
Pjv1_00025798	531.677	0.6683	0.2668	2.50487	0.0122496	0.215408
Pjv1_00005598	1652.64	0.647484	0.258603	2.50377	0.0122877	0.215701
Pjv1_00017241	843.592	0.611872	0.244379	2.50378	0.0122873	0.215701
Pjv1_00027271	380.3	-1.15622	0.462017	-2.50256	0.01233	0.216257
Pjv1_00005820	260.151	-1.22391	0.489301	-2.50134	0.0123723	0.21681
Pjv1_00002225	549.665	1.1203	0.448132	2.49994	0.0124216	0.216839
Pjv1_00013309	183.782	0.707762	0.283201	2.49915	0.0124491	0.216839
Pjv1_00015123	1359.32	-0.59578	0.238274	-2.50039	0.0124055	0.216839
Pjv1_00017037	191.715	-1.35411	0.541437	-2.50095	0.012386	0.216839
Pjv1_00021937	1321.29	-0.56125	0.224523	-2.49974	0.0124284	0.216839
Pjv1_00021594	1210.65	0.992977	0.397188	2.50002	0.0124187	0.216839
Pjv1_00025762	235.229	-0.733886	0.29363	-2.49935	0.012442	0.216839
Pjv1_00023098	1708.36	0.714971	0.286155	2.49854	0.0124705	0.217026
Pjv1_00026275	509.709	-1.48457	0.594385	-2.49766	0.0125017	0.217382
Pjv1_00002191	496.055	-0.693699	0.277969	-2.4956	0.0125744	0.217895
Pjv1_00002663	50.2089	1.74268	0.698181	2.49602	0.0125595	0.217895
Pjv1_00014804	2028.34	0.793913	0.31812	2.49564	0.0125729	0.217895
Pjv1_00018138	35.7993	1.79218	0.717879	2.4965	0.0125426	0.217895
Pjv1_00028386	7823.9	0.542333	0.21754	2.49303	0.0126659	0.218894
Pjv1_00011171	2575.07	-1.05799	0.42437	-2.49307	0.0126642	0.218894
Pjv1_00008136	245.955	0.669649	0.26865	2.49265	0.0126795	0.218894
Pjv1_00029450	443.967	0.670117	0.268855	2.49249	0.0126852	0.218894
Pjv1_00015036	1868.68	1.31874	0.529094	2.49246	0.0126862	0.218894
Pjv1_00015478	660.849	-0.529069	0.212449	-2.49033	0.0127623	0.219854
Pjv1_00012431	26549.6	0.56937	0.228635	2.4903	0.0127636	0.219854
Pjv1_00008677	45.5662	-1.05924	0.425428	-2.48981	0.0127811	0.219968
Pjv1_00023989	604.951	-0.513	0.206067	-2.48948	0.012793	0.219986
Pjv1_00009034	1123.59	0.652543	0.262245	2.4883	0.0128357	0.220404
Pjv1_00014934	1017.57	1.16378	0.467721	2.4882	0.0128392	0.220404
Pjv1_00018701	2860.66	0.741203	0.298193	2.48565	0.0129314	0.221799
Pjv1_00022644	1109.52	0.756148	0.304249	2.48529	0.0129446	0.221836
Pjv1_00016800	19.2147	1.5132	0.609004	2.48472	0.0129653	0.222003
Pjv1_00026230	43.7109	-1.7952	0.723085	-2.48269	0.0130393	0.223081
Pjv1_00014462	197.008	0.888729	0.358287	2.48049	0.0131201	0.224275
Pjv1_00012914	381.174	0.862261	0.347677	2.48006	0.0131361	0.224357
Pjv1_00029160	133.153	1.76815	0.713325	2.47875	0.0131844	0.224991
Pjv1_00005567	1225.59	1.40917	0.568997	2.47659	0.0132645	0.226168
Pjv1_00011837	5027.34	0.749178	0.302577	2.47599	0.0132867	0.226268
Pjv1_00021763	7226.43	0.57045	0.230408	2.47583	0.0132927	0.226268
Pjv1_00026428	1532.4	0.560752	0.226557	2.4751	0.0133198	0.226332
Pjv1_00013013	298.204	0.70306	0.284085	2.47483	0.0133301	0.226332
Pjv1_00019533	534.973	1.3734	0.554894	2.47506	0.0133213	0.226332
Pjv1_00018990	3352.99	0.596101	0.240952	2.47395	0.013363	0.2267
Pjv1_00028104	14.3747	2.06922	0.836567	2.47347	0.0133809	0.226813
Pjv1_00001059	2148.57	0.703141	0.284435	2.47206	0.0134336	0.227516
Pjv1_00001351	1771.21	0.66792	0.270239	2.47159	0.0134512	0.227623
Pjv1_00020050	640.433	0.658915	0.266667	2.47093	0.0134762	0.227855
Pjv1_00009849	2084.87	0.741164	0.300112	2.46963	0.0135253	0.228379
Pjv1_00019768	13.1241	2.0768	0.840978	2.46951	0.0135298	0.228379
Pjv1_00008409	1779.09	0.817516	0.33116	2.46864	0.0135626	0.228742
Pjv1_00022663	268.703	0.561184	0.227353	2.46834	0.0135742	0.228746
Pjv1_00023510	2106.62	0.615738	0.249545	2.46745	0.013608	0.229125
Pjv1_00006693	416.698	-1.59522	0.647223	-2.46471	0.0137125	0.230059
Pjv1_00007975	258.757	0.867975	0.352151	2.46478	0.0137097	0.230059
Pjv1_00022098	278.516	-0.950914	0.385799	-2.46479	0.0137094	0.230059
Pjv1_00023598	927.238	-0.636358	0.258107	-2.46548	0.0136829	0.230059
Pjv1_00004073	175.798	1.15166	0.467326	2.46437	0.0137256	0.230059
Pjv1_00025962	89.1315	-0.763138	0.30969	-2.4642	0.0137318	0.230059
Pjv1_00027692	183.123	-0.58075	0.236045	-2.46033	0.0138808	0.230464
Pjv1_00028602	3035.41	0.988136	0.401665	2.4601	0.0138898	0.230464
Pjv1_00009845	10625.2	-0.582373	0.236782	-2.45953	0.013912	0.230464
Pjv1_00014025	79.8488	1.27067	0.516362	2.46082	0.0138621	0.230464
Pjv1_00012485	1107.9	0.740585	0.300848	2.46166	0.0138295	0.230464
Pjv1_00003203	151.908	0.859492	0.349192	2.46137	0.0138406	0.230464
Pjv1_00017951	612.394	0.566252	0.230094	2.46096	0.0138567	0.230464
Pjv1_00016356	616.041	-0.60129	0.244254	-2.46175	0.0138262	0.230464
Pjv1_00015850	474.567	0.723485	0.294167	2.45943	0.0139157	0.230464
Pjv1_00006218	85.2695	0.988993	0.40206	2.45982	0.0139009	0.230464
Pjv1_00020718	714.829	-0.48304	0.196111	-2.46309	0.0137744	0.230464
Pjv1_00018762	752.266	0.751772	0.305483	2.46093	0.0138578	0.230464
Pjv1_00004093	399.129	0.785883	0.319395	2.46054	0.0138728	0.230464
Pjv1_00023999	893.339	0.600628	0.244213	2.45944	0.0139155	0.230464
Pjv1_00014628	177.479	1.30031	0.528775	2.4591	0.0139287	0.23049
Pjv1_00018527	20.4325	1.72626	0.702406	2.45764	0.0139854	0.23105
Pjv1_00015237	4861.74	0.603621	0.245583	2.45791	0.0139747	0.23105
Pjv1_00026079	68.5865	1.25374	0.510233	2.45719	0.0140028	0.231116
Pjv1_00026489	564.847	-0.620364	0.252494	-2.45695	0.0140123	0.231116
Pjv1_00004586	2701.5	0.650278	0.265094	2.45301	0.0141666	0.233472
Pjv1_00005482	42735.1	0.587264	0.23952	2.45184	0.0142127	0.234041
Pjv1_00016040	11729	0.636088	0.259745	2.44889	0.0143296	0.235773
Pjv1_00000134	175.432	0.886588	0.362162	2.44804	0.0143635	0.235984
Pjv1_00001644	4277.14	0.589672	0.24088	2.44798	0.0143658	0.235984
Pjv1_00007537	298.461	-0.5716	0.233597	-2.44694	0.0144074	0.236365
Pjv1_00012027	1285.47	0.550801	0.225109	2.44682	0.0144124	0.236365
Pjv1_00008554	651.208	-0.414582	0.16952	-2.44563	0.0144601	0.236955
Pjv1_00026337	61.9087	-0.944119	0.386133	-2.44506	0.0144827	0.237133
Pjv1_00012474	802.081	-1.01512	0.415225	-2.44475	0.0144953	0.237148
Pjv1_00002789	49.1468	1.31542	0.538384	2.44327	0.0145548	0.237737
Pjv1_00015163	393.737	-0.479758	0.196346	-2.44343	0.0145486	0.237737
Pjv1_00019286	2324.97	-0.732054	0.299678	-2.4428	0.0145737	0.237852
Pjv1_00027274	632.989	0.631871	0.258716	2.44233	0.0145926	0.237969
Pjv1_00022685	63.3775	2.00182	0.820015	2.44119	0.0146388	0.238013
Pjv1_00021248	4567.46	-0.725421	0.297116	-2.44154	0.0146248	0.238013
Pjv1_00024081	3751.88	0.511573	0.209566	2.4411	0.0146424	0.238013
Pjv1_00023842	370.673	0.664374	0.272139	2.44131	0.0146343	0.238013
Pjv1_00013983	120.66	-0.76079	0.311757	-2.44033	0.0146739	0.238141
Pjv1_00014340	1625.52	-0.44842	0.183748	-2.44041	0.0146708	0.238141
Pjv1_00020227	655.927	-0.602417	0.246946	-2.43946	0.0147091	0.238521
Pjv1_00013649	68.8066	1.10056	0.451375	2.43825	0.0147587	0.239134
Pjv1_00005275	663.734	-0.806841	0.330971	-2.4378	0.014777	0.239239
Pjv1_00014956	1505.02	0.585568	0.240297	2.43685	0.014816	0.239322
Pjv1_00014113	224.76	0.724855	0.297497	2.43651	0.0148296	0.239322
Pjv1_00021337	7052.35	0.625266	0.256565	2.43707	0.0148068	0.239322
Pjv1_00005656	260.584	0.726241	0.298061	2.43655	0.0148281	0.239322
Pjv1_00027230	9.04724	2.31617	0.951021	2.43546	0.014873	0.239831
Pjv1_00005382	13598.5	0.743445	0.305358	2.43467	0.0149054	0.239975
Pjv1_00000874	937.237	-0.646581	0.265596	-2.43445	0.0149143	0.239975
Pjv1_00004170	1671.57	0.714826	0.293655	2.43423	0.0149234	0.239975
Pjv1_00003265	8851.27	0.689897	0.283432	2.43409	0.0149294	0.239975
Pjv1_00004504	140.143	-0.625102	0.256978	-2.43252	0.0149943	0.240827
Pjv1_00029470	1647.81	0.995095	0.409244	2.43154	0.0150347	0.240901
Pjv1_00026246	934.117	0.601462	0.247336	2.43176	0.0150256	0.240901
Pjv1_00027098	64.3517	1.17962	0.485074	2.43184	0.0150222	0.240901
Pjv1_00022742	2206.81	0.799028	0.328661	2.43116	0.0150504	0.240962
Pjv1_00009137	709.911	-0.494342	0.203368	-2.43078	0.0150663	0.241025
Pjv1_00020044	108.783	0.748674	0.308147	2.4296	0.0151154	0.24162
Pjv1_00014350	3570.53	0.426147	0.175468	2.42863	0.015156	0.241886
Pjv1_00017501	8720.61	0.814136	0.335193	2.42886	0.0151464	0.241886
Pjv1_00026343	662.147	0.922089	0.380114	2.42582	0.0152737	0.243007
Pjv1_00010337	5132.42	0.544876	0.22459	2.42609	0.0152625	0.243007
Pjv1_00010170	1387.79	0.689365	0.284213	2.42552	0.0152864	0.243007
Pjv1_00015229	881.345	-0.651622	0.268606	-2.42594	0.0152689	0.243007
Pjv1_00024793	1014.82	-0.898882	0.370561	-2.42573	0.0152775	0.243007
Pjv1_00025553	1183.8	0.735786	0.303566	2.42381	0.0153587	0.243581
Pjv1_00012717	324.693	0.746673	0.308041	2.42394	0.015353	0.243581
Pjv1_00018401	119.88	0.695398	0.286857	2.4242	0.0153422	0.243581
Pjv1_00028479	391.666	-0.646753	0.266939	-2.42285	0.0153993	0.243905
Pjv1_00010824	230.105	0.646654	0.26694	2.42247	0.0154153	0.243905
Pjv1_00013723	406.202	0.546423	0.22554	2.42273	0.0154044	0.243905
Pjv1_00010799	1730.93	0.531428	0.219421	2.42195	0.0154374	0.244064
Pjv1_00014992	4689.61	0.409726	0.169217	2.4213	0.0154651	0.244309
Pjv1_00028343	5377.51	0.571298	0.23598	2.42096	0.0154795	0.244347
Pjv1_00029580	544.297	-0.964819	0.39868	-2.42004	0.015519	0.244778
Pjv1_00015108	1474.56	0.495936	0.204986	2.41937	0.0155475	0.245037
Pjv1_00007031	152.752	0.931986	0.385459	2.41786	0.0156122	0.245437
Pjv1_00012194	612.712	-0.537807	0.222451	-2.41764	0.0156215	0.245437
Pjv1_00003703	1653.51	-0.648622	0.268245	-2.41802	0.0156053	0.245437
Pjv1_00000792	2617.96	-0.528018	0.218392	-2.41775	0.0156169	0.245437
Pjv1_00017630	13475.1	-1.24585	0.515537	-2.41661	0.0156656	0.245682
Pjv1_00019261	262.699	0.698736	0.289161	2.41643	0.0156735	0.245682
Pjv1_00017373	3745.81	0.515056	0.213115	2.41679	0.0156579	0.245682
Pjv1_00007890	831.322	-0.572193	0.236852	-2.41582	0.0156996	0.24571
Pjv1_00026516	5308.22	0.6028	0.2495	2.41603	0.0156909	0.24571
Pjv1_00001377	325.512	-0.54368	0.225214	-2.41406	0.0157758	0.24671
Pjv1_00016583	756.772	0.869036	0.360039	2.41373	0.0157902	0.246744
Pjv1_00008681	2090.89	-0.452422	0.187462	-2.41341	0.0158039	0.246768
Pjv1_00019629	27.3503	2.24799	0.931853	2.41239	0.0158483	0.24727
Pjv1_00006868	3761.11	0.45027	0.186762	2.41092	0.0159122	0.247693
Pjv1_00026844	1155.42	1.31816	0.546696	2.41113	0.0159032	0.247693
Pjv1_00018366	524.193	0.944143	0.391572	2.41116	0.0159018	0.247693
Pjv1_00012956	256.041	-0.943872	0.391752	-2.40936	0.0159805	0.248374
Pjv1_00019721	95.9458	0.937653	0.389137	2.40957	0.0159713	0.248374
Pjv1_00010204	871.006	0.676561	0.280922	2.40836	0.0160243	0.248863
Pjv1_00014281	11457.3	0.62059	0.257757	2.40766	0.0160553	0.249153
Pjv1_00019561	97.7075	-0.832233	0.34619	-2.40398	0.0162178	0.251481
Pjv1_00021691	292.406	-0.559346	0.232825	-2.40243	0.0162866	0.252355
Pjv1_00009599	737.386	0.850054	0.353909	2.4019	0.0163101	0.252525
Pjv1_00010726	6010.13	0.56114	0.233701	2.40111	0.0163456	0.252688
Pjv1_00019302	3086.71	-0.543935	0.226515	-2.40132	0.0163361	0.252688
Pjv1_00002612	1770.64	0.817861	0.340808	2.39977	0.0164052	0.252874
Pjv1_00013350	1291.19	-0.768123	0.320074	-2.39983	0.0164026	0.252874
Pjv1_00015346	124.614	-1.09241	0.455203	-2.39983	0.0164029	0.252874
Pjv1_00021073	419.821	-0.490556	0.204422	-2.39972	0.0164077	0.252874
Pjv1_00028551	28.6002	1.5668	0.653084	2.39908	0.0164365	0.252977
Pjv1_00008192	216.332	-0.930636	0.388015	-2.39845	0.0164645	0.252977
Pjv1_00013312	13470.1	1.24501	0.519032	2.39873	0.0164522	0.252977
Pjv1_00017729	2446.71	-0.952361	0.396996	-2.39892	0.0164437	0.252977
Pjv1_00024612	2740.71	-0.722011	0.301101	-2.3979	0.0164892	0.253164
Pjv1_00024448	1978.43	0.74697	0.311606	2.39716	0.0165226	0.253484
Pjv1_00012880	2879.67	0.631019	0.263305	2.39654	0.0165509	0.25372
Pjv1_00020240	328.961	-1.21816	0.508395	-2.39608	0.0165713	0.25372
Pjv1_00024922	428.633	-0.734492	0.306551	-2.39599	0.0165756	0.25372
Pjv1_00027353	270.001	0.510716	0.213232	2.39512	0.016615	0.253938
Pjv1_00002478	8398.67	0.920726	0.384393	2.39527	0.016608	0.253938
Pjv1_00003079	377.009	0.761011	0.317896	2.39389	0.0166705	0.25421
Pjv1_00025017	454.204	0.909871	0.380047	2.3941	0.0166611	0.25421
Pjv1_00006289	965.182	-0.474962	0.198364	-2.39439	0.016648	0.25421
Pjv1_00020095	3213.54	0.554652	0.2318	2.39281	0.0167201	0.254773
Pjv1_00027069	78.1891	1.19873	0.501083	2.39229	0.0167437	0.25494
Pjv1_00022778	348.286	-0.685438	0.286569	-2.39188	0.0167622	0.25503
Pjv1_00014417	1203.47	-0.666025	0.278498	-2.39149	0.0167799	0.255108
Pjv1_00002003	2589.86	0.533849	0.223523	2.38834	0.0169249	0.257118
Pjv1_00007982	383.657	-0.480975	0.201511	-2.38685	0.0169936	0.257582
Pjv1_00005072	623.446	0.650162	0.272343	2.38729	0.0169733	0.257582
Pjv1_00008540	191.661	1.16685	0.488858	2.38689	0.0169915	0.257582
Pjv1_00001138	434.811	0.623301	0.261323	2.38517	0.017071	0.257603
Pjv1_00027288	370.525	-0.494981	0.207424	-2.38632	0.0170177	0.257603
Pjv1_00028047	24.9424	1.75563	0.735981	2.38543	0.017059	0.257603
Pjv1_00013220	1197.82	-0.634627	0.266073	-2.38516	0.0170715	0.257603
Pjv1_00023575	472.791	0.821655	0.344392	2.38582	0.0170412	0.257603
Pjv1_00022753	1156.13	0.722088	0.302614	2.38617	0.017025	0.257603
Pjv1_00017188	1941.49	0.585967	0.24572	2.3847	0.0170931	0.257735
Pjv1_00016776	82.1062	-0.724423	0.303841	-2.38422	0.0171154	0.25788
Pjv1_00026553	65.8362	1.14829	0.482134	2.38167	0.0172342	0.259143
Pjv1_00028116	814.005	-0.696255	0.292348	-2.3816	0.0172377	0.259143
Pjv1_00028779	4687.22	0.593488	0.24915	2.38205	0.0172164	0.259143
Pjv1_00011496	435.601	0.553429	0.23243	2.38106	0.0172628	0.259327
Pjv1_00009252	183.328	1.09108	0.458522	2.37955	0.0173337	0.259652
Pjv1_00009664	82.2322	0.961258	0.403983	2.37945	0.0173385	0.259652
Pjv1_00013535	733.448	0.621183	0.261029	2.37975	0.0173246	0.259652
Pjv1_00016241	592.926	0.690623	0.290231	2.37956	0.0173331	0.259652
Pjv1_00025073	108.598	1.25963	0.529468	2.37905	0.0173571	0.259652
Pjv1_00026082	159.184	0.965325	0.405776	2.37896	0.0173615	0.259652
Pjv1_00026555	1392.45	-0.804527	0.33827	-2.37835	0.0173901	0.259887
Pjv1_00027351	23999.5	0.823106	0.346201	2.37754	0.0174286	0.26027
Pjv1_00012260	119.855	-0.736014	0.309811	-2.37569	0.0175164	0.261387
Pjv1_00002418	1872.73	0.924083	0.389139	2.37468	0.017564	0.261841
Pjv1_00009843	374.661	1.10367	0.4648	2.3745	0.0175727	0.261841
Pjv1_00008811	4308.42	0.581801	0.245146	2.37328	0.0176308	0.262126
Pjv1_00016591	295.047	0.666149	0.280657	2.37354	0.0176186	0.262126
Pjv1_00024363	276.61	-0.688009	0.289846	-2.37371	0.0176104	0.262126
Pjv1_00000048	205.819	-0.756274	0.318809	-2.37219	0.0176832	0.262606
Pjv1_00001812	4547	0.6628	0.279451	2.37179	0.017702	0.262606
Pjv1_00015800	519.727	0.561209	0.236597	2.37201	0.0176917	0.262606
Pjv1_00016231	60.6691	1.57102	0.662722	2.37056	0.0177613	0.263292
Pjv1_00008703	43.5256	1.22677	0.517878	2.36884	0.0178437	0.264127
Pjv1_00005727	900.28	0.470715	0.198694	2.36905	0.0178341	0.264127
Pjv1_00013588	3825.68	0.566647	0.239267	2.36826	0.0178718	0.264348
Pjv1_00027106	1263.12	-0.659932	0.278689	-2.36799	0.0178852	0.264353
Pjv1_00012580	1156.26	-0.511697	0.216175	-2.36705	0.0179304	0.264635
Pjv1_00008521	10.9299	-2.58943	1.09395	-2.36705	0.0179305	0.264635
Pjv1_00011904	907.059	0.66465	0.280939	2.36582	0.0179904	0.264797
Pjv1_00012829	5891.69	0.881234	0.372434	2.36615	0.0179744	0.264797
Pjv1_00004810	3178.11	0.630793	0.266636	2.36574	0.0179939	0.264797
Pjv1_00025923	62.5421	-1.73356	0.732631	-2.36621	0.0179711	0.264797
Pjv1_00019025	748.163	-0.815014	0.344553	-2.36543	0.0180094	0.264832
Pjv1_00021137	167.047	0.852975	0.360647	2.36513	0.0180239	0.264853
Pjv1_00016812	325.677	-0.578675	0.244768	-2.36418	0.0180702	0.265341
Pjv1_00013708	13973.6	0.711139	0.300905	2.36334	0.0181112	0.26575
Pjv1_00026605	738.005	0.535474	0.226777	2.36123	0.0182144	0.266009
Pjv1_00029161	1858.29	-0.43239	0.183053	-2.3621	0.0181719	0.266009
Pjv1_00029292	289.878	1.3008	0.550859	2.3614	0.018206	0.266009
Pjv1_00013411	16.3607	-2.34907	0.994804	-2.36134	0.0182091	0.266009
Pjv1_00014280	4614.06	0.587354	0.248643	2.36224	0.0181648	0.266009
Pjv1_00024582	1345.1	0.445096	0.188406	2.36242	0.018156	0.266009
Pjv1_00024462	1505.22	0.437145	0.185145	2.3611	0.018221	0.266009
Pjv1_00001252	5081.51	0.679315	0.287961	2.35905	0.0183216	0.267283
Pjv1_00021332	486.54	0.551915	0.234017	2.35844	0.0183517	0.26753
Pjv1_00028727	464.278	0.430396	0.182634	2.3566	0.018443	0.268473
Pjv1_00001967	659.433	0.885207	0.375605	2.35675	0.0184356	0.268473
Pjv1_00019652	1490.72	-0.564157	0.2395	-2.35557	0.0184945	0.268835
Pjv1_00019017	327.586	0.687287	0.29174	2.35582	0.0184818	0.268835
Pjv1_00009615	204.438	-0.577496	0.245431	-2.35299	0.0186232	0.270318
Pjv1_00009380	686.027	0.588609	0.25013	2.35321	0.0186119	0.270318
Pjv1_00010827	4902.62	-0.520592	0.221356	-2.35183	0.0186811	0.270963
Pjv1_00004677	550.187	-0.6786	0.2886	-2.35135	0.0187053	0.271119
Pjv1_00004716	787.391	0.632291	0.26899	2.35061	0.0187427	0.271272
Pjv1_00004746	99.3328	0.780215	0.331888	2.35084	0.0187311	0.271272
Pjv1_00013343	120.358	-0.876404	0.37294	-2.34998	0.0187742	0.271534
Pjv1_00006452	300.162	0.808835	0.344248	2.34957	0.0187949	0.271639
Pjv1_00023466	752.242	0.527002	0.224342	2.3491	0.0188189	0.271791
Pjv1_00019291	43.6337	1.55754	0.663236	2.34839	0.0188548	0.272115
Pjv1_00008516	85.7226	0.952452	0.405681	2.34778	0.0188854	0.272363
Pjv1_00007667	2227.37	0.471741	0.201048	2.34641	0.0189553	0.273133
Pjv1_00000355	2245.05	0.821031	0.349941	2.3462	0.0189659	0.273133
Pjv1_00009382	38.7749	1.38698	0.591314	2.3456	0.0189966	0.273381
Pjv1_00009878	221.925	0.689757	0.294305	2.34368	0.0190943	0.274591
Pjv1_00005457	121.285	-0.872378	0.37235	-2.3429	0.0191346	0.274975
Pjv1_00021515	874.511	0.41715	0.178129	2.34185	0.0191885	0.275358
Pjv1_00005823	1697.64	0.613744	0.262061	2.34199	0.0191812	0.275358
Pjv1_00030249	1629.08	0.679459	0.290183	2.34149	0.0192071	0.27543
Pjv1_00027369	1142.61	-0.681521	0.291115	-2.34107	0.0192283	0.275515
Pjv1_00003376	355.146	-0.609124	0.260248	-2.34055	0.0192555	0.275515
Pjv1_00016181	274.726	0.723906	0.30932	2.34031	0.0192676	0.275515
Pjv1_00020511	1219.78	0.527159	0.22521	2.34074	0.0192456	0.275515
Pjv1_00018710	3774.41	0.924098	0.395056	2.33916	0.0193273	0.276173
Pjv1_00029788	344.292	0.648059	0.277286	2.33715	0.0194313	0.277463
Pjv1_00021303	3100.2	0.672898	0.287982	2.3366	0.0194601	0.277677
Pjv1_00011470	1984.48	-0.705406	0.302066	-2.33527	0.0195293	0.278468
Pjv1_00009921	2431.18	-0.5166	0.221251	-2.33491	0.0195482	0.278541
Pjv1_00011020	379.412	-0.510099	0.218687	-2.33256	0.0196715	0.279837
Pjv1_00019328	297.689	0.735619	0.315394	2.33238	0.0196807	0.279837
Pjv1_00004422	190.606	-0.631386	0.270681	-2.33258	0.01967	0.279837
Pjv1_00011018	756.405	0.813597	0.348866	2.33212	0.0196945	0.279837
Pjv1_00002868	740.102	0.515721	0.221177	2.33171	0.0197161	0.279946
Pjv1_00015294	1175.61	0.577554	0.247871	2.33006	0.0198029	0.280785
Pjv1_00022438	1772.03	0.753107	0.323203	2.33013	0.019799	0.280785
Pjv1_00007016	791.968	-0.732158	0.314423	-2.32858	0.0198815	0.280893
Pjv1_00009696	23.712	-2.39928	1.03006	-2.32926	0.0198452	0.280893
Pjv1_00001671	424.374	0.76836	0.329931	2.32885	0.019867	0.280893
Pjv1_00014319	2133.66	-0.507828	0.218107	-2.32834	0.019894	0.280893
Pjv1_00016717	54.2416	1.41328	0.606702	2.32944	0.0198356	0.280893
Pjv1_00020129	1608.82	0.571318	0.2453	2.32906	0.0198559	0.280893
Pjv1_00007361	37.3403	1.07713	0.462723	2.3278	0.0199225	0.281099
Pjv1_00007549	358.115	-0.724673	0.311354	-2.32749	0.0199391	0.281138
Pjv1_00006984	2065.04	0.473864	0.203666	2.32667	0.0199828	0.281494
Pjv1_00000540	3983.28	0.856378	0.36814	2.32623	0.0200062	0.281494
Pjv1_00025980	2214.43	0.410623	0.176505	2.3264	0.019997	0.281494
Pjv1_00004112	1257.32	-0.630522	0.271081	-2.32595	0.0200211	0.281508
Pjv1_00019557	3750.94	0.617333	0.265446	2.32564	0.0200375	0.281542
Pjv1_00015200	12817	0.957242	0.411678	2.32522	0.0200601	0.281664
Pjv1_00008145	1784.21	0.852283	0.366672	2.32438	0.0201054	0.282103
Pjv1_00022126	4441.65	0.63244	0.272189	2.32353	0.0201505	0.282541
Pjv1_00018127	142.012	-0.670804	0.288735	-2.32326	0.0201654	0.282553
Pjv1_00025555	1403.11	0.613269	0.264115	2.32198	0.0202342	0.28295
Pjv1_00004654	717.379	0.538625	0.231937	2.32229	0.0202174	0.28295
Pjv1_00024375	1177.69	0.494202	0.212839	2.32195	0.0202357	0.28295
Pjv1_00006542	485.821	-0.539798	0.232612	-2.32059	0.0203091	0.283779
Pjv1_00002549	890.386	-0.417505	0.179967	-2.31989	0.0203466	0.284108
Pjv1_00003724	697.265	-0.500905	0.215953	-2.31951	0.0203675	0.284203
Pjv1_00000539	40.979	1.11866	0.482402	2.31895	0.020398	0.284431
Pjv1_00004568	263.761	0.801054	0.345521	2.31839	0.020428	0.284654
Pjv1_00001396	279.118	-0.546787	0.235982	-2.31707	0.0204999	0.285459
Pjv1_00005196	278.699	0.818557	0.35344	2.31597	0.0205597	0.286094
Pjv1_00002744	164.857	0.759011	0.327901	2.31476	0.0206262	0.286625
Pjv1_00001745	605.251	0.537123	0.232023	2.31495	0.0206156	0.286625
Pjv1_00008955	379.057	-0.552997	0.239032	-2.31348	0.0206961	0.286761
Pjv1_00012670	675.512	0.590987	0.255369	2.31425	0.0206542	0.286761
Pjv1_00009349	672.093	-0.864829	0.373853	-2.31329	0.020707	0.286761
Pjv1_00019480	89.1508	1.37316	0.593477	2.31375	0.0206814	0.286761
Pjv1_00021612	29.1699	-2.352	1.01645	-2.31393	0.0206717	0.286761
Pjv1_00021740	1267.04	-0.61207	0.264636	-2.31287	0.0207297	0.286879
Pjv1_00012122	30.9478	-1.80214	0.779424	-2.31214	0.0207697	0.287236
Pjv1_00001196	44.8034	-1.35306	0.585375	-2.31143	0.0208089	0.287581
Pjv1_00005356	808.49	0.474516	0.205468	2.30944	0.0209193	0.28891
Pjv1_00007973	44.4704	-1.00642	0.436208	-2.30721	0.0210432	0.290422
Pjv1_00000028	257.353	0.971318	0.421167	2.30625	0.0210965	0.290563
Pjv1_00027499	1218.24	-1.24387	0.539345	-2.30626	0.0210961	0.290563
Pjv1_00019198	518.514	0.481824	0.208921	2.30625	0.0210964	0.290563
Pjv1_00007772	1948.72	-0.626879	0.272059	-2.3042	0.0212115	0.291947
Pjv1_00026695	945.831	0.540255	0.234514	2.30372	0.0212384	0.292119
Pjv1_00008522	89.1608	-1.39576	0.606267	-2.30221	0.0213232	0.293085
Pjv1_00015568	2005.66	-0.436402	0.189612	-2.30155	0.0213603	0.293396
Pjv1_00002697	79.1973	-0.724495	0.314986	-2.30008	0.0214435	0.294338
Pjv1_00010701	612.745	0.516888	0.224775	2.29959	0.0214717	0.294526
Pjv1_00029367	491.821	0.747415	0.325079	2.29918	0.0214946	0.294639
Pjv1_00003051	435.419	0.648999	0.282353	2.29854	0.0215312	0.294888
Pjv1_00016695	866.53	0.564623	0.245664	2.29835	0.0215419	0.294888
Pjv1_00002889	427.334	0.44259	0.192604	2.29792	0.0215664	0.295022
Pjv1_00020758	1004.81	0.823877	0.358608	2.29743	0.0215941	0.295202
Pjv1_00025141	267.979	0.724628	0.315555	2.29636	0.0216551	0.295636
Pjv1_00025235	3610.07	0.433931	0.188962	2.29639	0.0216534	0.295636
Pjv1_00000117	1318.4	-0.512054	0.223084	-2.29534	0.0217136	0.296035
Pjv1_00014666	191700	0.621991	0.270962	2.29549	0.0217053	0.296035
Pjv1_00007225	645.86	-0.598776	0.260931	-2.29477	0.0217462	0.296279
Pjv1_00006897	308.404	-0.51056	0.222567	-2.29396	0.0217928	0.296553
Pjv1_00013725	76.7963	-0.762061	0.332211	-2.29391	0.0217956	0.296553
Pjv1_00009110	10.9209	-3.91017	1.70547	-2.29273	0.0218637	0.297209
Pjv1_00012049	40.3676	1.243	0.542187	2.29256	0.0218733	0.297209
Pjv1_00008885	12051.2	0.636556	0.277749	2.29184	0.0219151	0.297416
Pjv1_00029689	1611.4	0.815186	0.355699	2.29179	0.0219179	0.297416
Pjv1_00005313	1496.55	-0.65639	0.286483	-2.2912	0.0219519	0.297677
Pjv1_00001587	4372.03	0.365261	0.159497	2.29008	0.0220165	0.298352
Pjv1_00005319	4462.33	0.575451	0.251361	2.28934	0.0220596	0.298668
Pjv1_00011890	1591.17	0.639784	0.279483	2.28917	0.0220694	0.298668
Pjv1_00014069	1421.19	0.410668	0.179431	2.28872	0.0220954	0.29882
Pjv1_00021878	1016.63	-0.717674	0.313687	-2.28786	0.0221454	0.299156
Pjv1_00022237	975.347	0.886484	0.387517	2.2876	0.0221608	0.299156
Pjv1_00008426	3513.28	0.413311	0.180679	2.28754	0.0221646	0.299156
Pjv1_00026386	974.612	0.552372	0.241571	2.28658	0.0222204	0.299508
Pjv1_00009041	1262.94	-0.60398	0.264114	-2.28681	0.0222067	0.299508
Pjv1_00005636	3658.33	0.447354	0.195722	2.28567	0.0222738	0.300028
Pjv1_00011304	1183.93	-0.933692	0.40867	-2.28471	0.02233	0.300385
Pjv1_00012816	7726.45	0.615191	0.269247	2.28486	0.0223212	0.300385
Pjv1_00010281	558.275	-0.458341	0.200693	-2.2838	0.0223835	0.300905
Pjv1_00011495	2119.74	-0.631897	0.276785	-2.28299	0.0224311	0.301344
Pjv1_00018615	2620.67	0.793369	0.347562	2.28267	0.02245	0.301397
Pjv1_00016795	55928.7	0.761226	0.33353	2.28233	0.0224698	0.301462
Pjv1_00021872	13211.3	0.83478	0.365934	2.28123	0.022535	0.301736
Pjv1_00002155	511.761	-0.603927	0.264732	-2.28127	0.0225322	0.301736
Pjv1_00026064	23.587	1.60261	0.702431	2.28152	0.022518	0.301736
Pjv1_00004788	52.4375	1.17076	0.51345	2.28018	0.0225968	0.302363
Pjv1_00011117	1149.74	-0.725322	0.318198	-2.27947	0.0226391	0.302729
Pjv1_00008170	2954.05	0.749057	0.328701	2.27884	0.0226767	0.303031
Pjv1_00007325	2115.55	0.485945	0.213403	2.27713	0.0227787	0.303992
Pjv1_00021236	97.2677	1.31965	0.579493	2.27725	0.0227714	0.303992
Pjv1_00008707	337.126	-0.589874	0.259097	-2.27665	0.0228073	0.304172
Pjv1_00029079	6040.52	0.452908	0.19905	2.27535	0.0228848	0.305004
Pjv1_00020586	161.57	-1.12303	0.49372	-2.27463	0.022928	0.305379
Pjv1_00021358	1265.6	-0.642285	0.282409	-2.27431	0.0229476	0.30544
Pjv1_00000197	5236.34	0.533048	0.234443	2.27368	0.0229854	0.305731
Pjv1_00002908	186.514	0.975522	0.429153	2.27313	0.0230182	0.305731
Pjv1_00018761	4900.16	0.658075	0.289512	2.27305	0.0230233	0.305731
Pjv1_00004630	3324.16	-1.1601	0.510399	-2.27294	0.0230301	0.305731
Pjv1_00016081	1022.79	0.436643	0.192169	2.27218	0.0230755	0.305948
Pjv1_00020436	417.27	0.541161	0.238197	2.27191	0.023092	0.305948
Pjv1_00029690	592.239	0.733389	0.322818	2.27183	0.0230966	0.305948
Pjv1_00020832	2156.96	0.543651	0.239319	2.27166	0.023107	0.305948
Pjv1_00006712	244.847	-0.693431	0.3053	-2.27131	0.0231283	0.30603
Pjv1_00015264	23146.2	0.621278	0.273679	2.27009	0.0232019	0.306802
Pjv1_00016137	40.3881	2.2054	0.972342	2.26813	0.0233211	0.308102
Pjv1_00022208	2293.56	0.545576	0.240556	2.26798	0.0233307	0.308102
Pjv1_00010187	856.883	-0.488324	0.215354	-2.26754	0.023357	0.308249
Pjv1_00007459	1637.2	0.360715	0.159127	2.26683	0.0234005	0.308621
Pjv1_00002374	1366.55	0.899806	0.397298	2.26482	0.023524	0.309845
Pjv1_00003312	1139.35	0.709383	0.313187	2.26504	0.0235099	0.309845
Pjv1_00012765	237.126	0.530783	0.234437	2.26407	0.0235698	0.309883
Pjv1_00001243	15.323	2.02665	0.895252	2.26377	0.0235882	0.309883
Pjv1_00015357	1976.89	0.768843	0.33962	2.26383	0.0235844	0.309883
Pjv1_00000645	181.296	0.625592	0.276343	2.26382	0.0235849	0.309883
Pjv1_00013735	306.134	-0.500696	0.221236	-2.26317	0.0236249	0.310163
Pjv1_00001300	675.989	0.486746	0.215127	2.2626	0.0236603	0.310269
Pjv1_00024600	1586.24	-0.464986	0.205515	-2.26255	0.0236637	0.310269
Pjv1_00009687	35.6576	1.01296	0.447764	2.26227	0.0236807	0.31029
Pjv1_00001754	2690.28	-0.583601	0.258072	-2.26139	0.0237353	0.310604
Pjv1_00023794	1170.75	0.533299	0.235812	2.26155	0.0237253	0.310604
Pjv1_00022701	971.084	1.20638	0.533568	2.26097	0.0237613	0.310742
Pjv1_00001580	1308.82	0.988486	0.437421	2.25981	0.0238333	0.311321
Pjv1_00013014	775.513	0.554034	0.24522	2.25933	0.0238629	0.311321
Pjv1_00017079	2944.43	-0.580296	0.256818	-2.25956	0.0238486	0.311321
Pjv1_00024001	23126.5	0.551605	0.244153	2.25926	0.0238672	0.311321
Pjv1_00027962	3702.85	0.668023	0.295824	2.25818	0.0239345	0.311395
Pjv1_00021963	2812.82	0.726136	0.321502	2.25857	0.02391	0.311395
Pjv1_00019743	438.284	-0.520735	0.230556	-2.2586	0.0239081	0.311395
Pjv1_00020936	4182.5	0.537001	0.237787	2.25833	0.023925	0.311395
Pjv1_00028385	649.582	-1.00079	0.443302	-2.25757	0.0239725	0.311688
Pjv1_00027525	722.872	-0.514599	0.227982	-2.2572	0.0239958	0.311791
Pjv1_00008638	272.204	-0.674196	0.298787	-2.25644	0.0240431	0.311805
Pjv1_00021120	438.534	-0.872749	0.386743	-2.25666	0.0240292	0.311805
Pjv1_00004493	603.236	0.69707	0.30887	2.25684	0.0240181	0.311805
Pjv1_00012276	6670.28	-0.584996	0.259296	-2.25609	0.0240649	0.311886
Pjv1_00014131	807.453	0.707376	0.313688	2.25503	0.0241316	0.312351
Pjv1_00005553	3888.48	0.631641	0.2801	2.25505	0.0241299	0.312351
Pjv1_00023073	1181.46	0.571013	0.253289	2.25439	0.0241718	0.31267
Pjv1_00002945	755.017	0.6463	0.286907	2.25264	0.0242815	0.313488
Pjv1_00022659	1419.8	-0.64473	0.286193	-2.25278	0.0242728	0.313488
Pjv1_00020771	13314	-0.450639	0.20002	-2.25297	0.0242611	0.313488
Pjv1_00021810	407.927	0.954936	0.424279	2.25073	0.0244027	0.314701
Pjv1_00022020	1023.9	-0.624984	0.277688	-2.25067	0.0244067	0.314701
Pjv1_00000999	5561.37	0.607014	0.269902	2.24902	0.0245113	0.315849
Pjv1_00005015	153.436	0.701358	0.311915	2.24856	0.0245406	0.316025
Pjv1_00028229	1365.89	-0.735631	0.327591	-2.24558	0.0247312	0.318276
Pjv1_00021458	167.99	0.619099	0.275759	2.24508	0.0247633	0.318486
Pjv1_00003386	1874.93	0.523597	0.233251	2.24478	0.0247825	0.318531
Pjv1_00004625	75.783	0.81706	0.364063	2.24428	0.0248142	0.318735
Pjv1_00013653	136.576	0.753446	0.335804	2.24371	0.0248511	0.319007
Pjv1_00016592	3698.34	0.681508	0.303812	2.24319	0.0248846	0.319234
Pjv1_00027343	2526.34	-0.480962	0.214446	-2.24281	0.0249093	0.319297
Pjv1_00028374	216.682	1.11013	0.495166	2.24194	0.0249652	0.319297
Pjv1_00007170	5104.57	-0.709803	0.316568	-2.24218	0.0249495	0.319297
Pjv1_00020246	524.709	-0.61643	0.274919	-2.24223	0.0249467	0.319297
Pjv1_00004913	463.629	-0.429254	0.191474	-2.24184	0.0249719	0.319297
Pjv1_00027033	187.655	0.807808	0.360364	2.24164	0.0249844	0.319297
Pjv1_00008314	97.2376	1.02391	0.456879	2.24111	0.0250192	0.319338
Pjv1_00017015	348.816	-1.14095	0.509072	-2.24124	0.0250103	0.319338
Pjv1_00011673	234.745	0.795416	0.355023	2.24046	0.0250609	0.319669
Pjv1_00014124	124.557	-1.15513	0.515963	-2.23879	0.0251695	0.320851
Pjv1_00001398	1643.67	0.662416	0.29595	2.23827	0.0252037	0.320882
Pjv1_00004695	34.948	1.84362	0.823624	2.23843	0.0251931	0.320882
Pjv1_00026405	156.628	0.774179	0.346015	2.23742	0.0252591	0.321283
Pjv1_00022402	7057.68	0.665113	0.297284	2.2373	0.025267	0.321283
Pjv1_00005422	1986.72	0.435626	0.194732	2.23705	0.0252829	0.321284
Pjv1_00002651	2660.5	0.629723	0.281581	2.23638	0.0253266	0.321434
Pjv1_00026411	355.183	-0.514792	0.230173	-2.23655	0.0253157	0.321434
Pjv1_00010459	371.366	-0.633097	0.283261	-2.23503	0.0254153	0.322155
Pjv1_00024181	37.7065	1.06722	0.477452	2.23525	0.025401	0.322155
Pjv1_00013133	4508.25	0.372951	0.166941	2.23403	0.025481	0.322786
Pjv1_00018728	57.5508	1.8398	0.824035	2.23268	0.0255701	0.32331
Pjv1_00004972	4366.54	0.547986	0.245439	2.23268	0.0255702	0.32331
Pjv1_00026716	2860.35	0.61623	0.276005	2.23268	0.0255704	0.32331
Pjv1_00010690	2047.35	0.879496	0.394127	2.2315	0.0256479	0.323447
Pjv1_00029832	1720.91	-0.957322	0.428863	-2.23223	0.0255997	0.323447
Pjv1_00017490	219.478	0.612891	0.274679	2.2313	0.0256612	0.323447
Pjv1_00019916	1254.47	-0.840128	0.376494	-2.23145	0.0256514	0.323447
Pjv1_00005008	99.633	-0.842678	0.377619	-2.23155	0.0256444	0.323447
Pjv1_00023563	1574.37	0.480634	0.215526	2.23005	0.0257441	0.324289
Pjv1_00026802	1670.74	0.378348	0.169766	2.22864	0.0258377	0.325179
Pjv1_00011827	985.069	-0.771846	0.346465	-2.22778	0.0258953	0.325179
Pjv1_00015739	822.909	-0.458588	0.205809	-2.22822	0.0258657	0.325179
Pjv1_00002002	747.802	-0.401518	0.180217	-2.22797	0.0258823	0.325179
Pjv1_00018852	1847.82	0.518592	0.232711	2.22848	0.0258487	0.325179
Pjv1_00017176	654.578	-0.445567	0.200032	-2.22748	0.0259154	0.325224
Pjv1_00018532	1395.92	0.651257	0.292419	2.22714	0.0259381	0.325224
Pjv1_00023980	96.5875	0.738962	0.331819	2.227	0.0259471	0.325224
Pjv1_00003139	1624.11	0.587951	0.264123	2.22605	0.0260109	0.325298
Pjv1_00015964	2121.98	0.441942	0.198571	2.22561	0.0260405	0.325298
Pjv1_00019957	456.648	0.591476	0.265737	2.2258	0.0260279	0.325298
Pjv1_00019989	6566.94	0.663317	0.298057	2.22547	0.0260496	0.325298
Pjv1_00026685	322.578	0.50355	0.226178	2.22634	0.0259914	0.325298
Pjv1_00026136	669.864	-1.03116	0.463221	-2.22607	0.0260096	0.325298
Pjv1_00029457	964.87	0.412057	0.185187	2.22509	0.0260753	0.325418
Pjv1_00007547	2431.83	0.564994	0.253963	2.22471	0.0261008	0.325536
Pjv1_00018971	24.8635	1.79294	0.806476	2.22317	0.026204	0.326621
Pjv1_00011927	15.1061	2.20562	0.992747	2.22173	0.0263013	0.32735
Pjv1_00021284	129.066	-0.612213	0.275574	-2.22159	0.026311	0.32735
Pjv1_00022283	436.472	0.630987	0.284025	2.22159	0.0263111	0.32735
Pjv1_00013941	1818.64	-0.379916	0.171078	-2.22072	0.0263701	0.327882
Pjv1_00012186	5260.66	-0.474882	0.213893	-2.22018	0.0264063	0.328129
Pjv1_00026532	189.305	0.926188	0.41734	2.21927	0.0264687	0.328703
Pjv1_00015925	828.837	-0.544487	0.24543	-2.2185	0.026521	0.328948
Pjv1_00000338	29.3982	1.22773	0.553375	2.21862	0.0265128	0.328948
Pjv1_00000804	160.852	-0.681883	0.30748	-2.21765	0.0265787	0.329462
Pjv1_00002424	1573.59	0.74628	0.336657	2.21674	0.026641	0.329709
Pjv1_00016642	2619.93	0.516783	0.233138	2.21664	0.0266476	0.329709
Pjv1_00030311	85.1037	0.901196	0.406559	2.21664	0.0266474	0.329709
Pjv1_00001064	1661.72	-0.385698	0.174044	-2.2161	0.026685	0.329888
Pjv1_00012090	45.5645	1.40031	0.63192	2.21595	0.0266947	0.329888
Pjv1_00006112	218.333	1.2559	0.56711	2.21456	0.02679	0.330578
Pjv1_00011186	375.256	0.542696	0.2451	2.21419	0.026816	0.330578
Pjv1_00001716	3486.21	0.666257	0.300864	2.21448	0.026796	0.330578
Pjv1_00005039	6522.21	0.514128	0.232196	2.2142	0.026815	0.330578
Pjv1_00014859	19.3876	-1.54084	0.696109	-2.2135	0.0268633	0.330959
Pjv1_00011526	980.765	-0.645552	0.291719	-2.21292	0.0269028	0.331244
Pjv1_00024434	454.668	0.747404	0.337832	2.21235	0.0269422	0.331527
Pjv1_00009613	491.401	-1.14476	0.517715	-2.21117	0.0270241	0.33213
Pjv1_00021944	118.653	1.05283	0.47611	2.21132	0.0270139	0.33213
Pjv1_00004518	579.665	0.565887	0.256048	2.21008	0.0270997	0.332857
Pjv1_00016757	201.916	0.781665	0.353803	2.20932	0.0271523	0.333055
Pjv1_00019293	867.33	-0.79224	0.358573	-2.20942	0.0271452	0.333055
Pjv1_00008553	1201.76	0.43157	0.195357	2.20913	0.0271653	0.333055
Pjv1_00013085	104.725	1.40423	0.635781	2.20867	0.0271979	0.333252
Pjv1_00006616	59.919	0.967029	0.437936	2.20815	0.0272338	0.333491
Pjv1_00008705	40.8509	1.36417	0.617959	2.20754	0.0272763	0.333808
Pjv1_00001546	682.767	-0.573405	0.259784	-2.20724	0.0272974	0.333865
Pjv1_00011802	708.075	-0.452025	0.204817	-2.20696	0.0273165	0.333896
Pjv1_00027852	422.72	-0.45358	0.205765	-2.20436	0.0274993	0.334415
Pjv1_00026001	134.202	1.09807	0.498258	2.20381	0.0275374	0.334415
Pjv1_00008328	5792.45	0.575804	0.261188	2.20455	0.0274854	0.334415
Pjv1_00014711	630.698	-0.706449	0.320565	-2.20376	0.027541	0.334415
Pjv1_00003112	75.9429	1.12268	0.509161	2.20497	0.0274564	0.334415
Pjv1_00014616	500.48	-0.476613	0.216075	-2.20577	0.0274	0.334415
Pjv1_00020256	1351.74	1.01707	0.461464	2.20402	0.027523	0.334415
Pjv1_00006259	1379.02	-0.742057	0.336374	-2.20605	0.0273808	0.334415
Pjv1_00023066	12.566	-2.67464	1.21366	-2.20378	0.0275401	0.334415
Pjv1_00023085	25.2418	-1.34265	0.609241	-2.2038	0.0275382	0.334415
Pjv1_00000652	724.974	0.517131	0.234591	2.2044	0.0274965	0.334415
Pjv1_00004368	439.185	-0.64691	0.293619	-2.20323	0.0275786	0.33467
Pjv1_00001494	503.842	-0.744847	0.33818	-2.20251	0.027629	0.335081
Pjv1_00006410	2749.41	0.893964	0.40597	2.20205	0.0276619	0.335131
Pjv1_00020435	200.68	0.856433	0.388962	2.20185	0.0276763	0.335131
Pjv1_00000538	4417.48	0.714835	0.324667	2.20175	0.0276829	0.335131
Pjv1_00003210	820.055	-0.538879	0.24483	-2.20103	0.0277337	0.335485
Pjv1_00021306	136.519	0.730211	0.331783	2.20087	0.0277453	0.335485
Pjv1_00009898	93.4132	-1.91562	0.870695	-2.2001	0.0277998	0.335541
Pjv1_00005265	1137.88	0.530586	0.241163	2.20012	0.0277986	0.335541
Pjv1_00002652	1043.37	0.486793	0.221247	2.20022	0.0277912	0.335541
Pjv1_00029127	119.929	-0.734267	0.333804	-2.19969	0.0278286	0.335688
Pjv1_00004035	210.041	0.972302	0.442088	2.19934	0.0278538	0.335791
Pjv1_00018969	942.416	-0.44578	0.202751	-2.19866	0.0279023	0.336175
Pjv1_00012252	98.0734	1.25904	0.572832	2.19792	0.027955	0.336209
Pjv1_00024119	8.42351	-2.37236	1.07925	-2.19816	0.0279375	0.336209
Pjv1_00000750	1942.48	0.649712	0.295586	2.19804	0.0279459	0.336209
Pjv1_00012190	230.106	0.733744	0.333914	2.19741	0.0279915	0.336447
Pjv1_00006407	114.695	-0.694719	0.316474	-2.19518	0.0281503	0.336906
Pjv1_00009132	1724.06	0.5492	0.25023	2.19479	0.028179	0.336906
Pjv1_00008049	437.592	0.77483	0.352989	2.19506	0.0281595	0.336906
Pjv1_00017215	9121.29	0.536201	0.244154	2.19616	0.0280803	0.336906
Pjv1_00018189	4780.85	-0.426289	0.194094	-2.1963	0.0280707	0.336906
Pjv1_00018958	34.1553	1.83212	0.83447	2.19555	0.0281242	0.336906
Pjv1_00005807	5655.18	-0.788845	0.359383	-2.195	0.0281639	0.336906
Pjv1_00023436	502.388	-0.511371	0.23287	-2.19595	0.0280955	0.336906
Pjv1_00024727	7903.34	0.481387	0.219333	2.19478	0.0281797	0.336906
Pjv1_00000062	587.217	0.657971	0.299886	2.19407	0.0282304	0.337312
Pjv1_00026435	75.6749	-0.836358	0.381439	-2.19264	0.0283335	0.338345
Pjv1_00009591	906.241	0.552387	0.251972	2.19226	0.0283609	0.338472
Pjv1_00002497	81.7538	1.15326	0.526312	2.19121	0.0284366	0.339174
Pjv1_00009081	1517.01	0.547199	0.249771	2.19081	0.0284659	0.339323
Pjv1_00024147	19.4294	1.73539	0.792221	2.19054	0.0284851	0.339352
Pjv1_00029054	3101.04	-0.804575	0.367552	-2.18901	0.028596	0.340472
Pjv1_00026549	1663.03	0.430473	0.196759	2.18782	0.0286828	0.341305
Pjv1_00017169	1244.48	0.848418	0.387972	2.1868	0.0287569	0.341583
Pjv1_00005821	230.594	-0.842302	0.385127	-2.18707	0.0287371	0.341583
Pjv1_00004679	665.29	0.611853	0.279774	2.18696	0.0287457	0.341583
Pjv1_00005861	731.634	-0.435786	0.199308	-2.1865	0.0287792	0.341647
Pjv1_00012977	1746.92	-0.503127	0.230165	-2.18594	0.0288197	0.341727
Pjv1_00006176	342.7	0.934271	0.427378	2.18605	0.0288118	0.341727
Pjv1_00023499	178.377	-0.676499	0.309584	-2.18519	0.0288751	0.342183
Pjv1_00000880	435.525	0.859182	0.393342	2.18431	0.0289395	0.342745
Pjv1_00006131	2442.22	0.761905	0.348919	2.18362	0.0289905	0.342947
Pjv1_00021521	1786.12	0.602982	0.27612	2.18377	0.0289791	0.342947
Pjv1_00011898	9.18235	-2.01372	0.923005	-2.1817	0.0291315	0.343609
Pjv1_00017165	1690.93	0.495405	0.227067	2.18175	0.0291277	0.343609
Pjv1_00017245	49.8936	0.918008	0.42067	2.18225	0.0290909	0.343609
Pjv1_00019156	515.937	0.719295	0.329632	2.18211	0.029101	0.343609
Pjv1_00025569	346.859	0.642006	0.294174	2.1824	0.0290801	0.343609
Pjv1_00015726	500.916	-0.603575	0.276787	-2.18065	0.0292091	0.344324
Pjv1_00011112	5418.73	0.537934	0.246843	2.17926	0.0293125	0.344536
Pjv1_00011813	647.371	-0.546859	0.250872	-2.17983	0.02927	0.344536
Pjv1_00021383	65.2724	-0.776822	0.35636	-2.17988	0.0292664	0.344536
Pjv1_00021790	2548.49	-0.671413	0.308081	-2.17934	0.0293063	0.344536
Pjv1_00022070	2155.41	0.392276	0.17997	2.17968	0.0292813	0.344536
Pjv1_00017784	28.2755	1.27009	0.58304	2.17839	0.029377	0.344894
Pjv1_00020441	4789.6	0.461327	0.211754	2.17859	0.0293619	0.344894
Pjv1_00012980	4042.57	0.447996	0.205689	2.17802	0.0294044	0.345015
Pjv1_00021288	190.191	0.809333	0.371828	2.17663	0.0295079	0.346029
Pjv1_00004733	988.847	0.749765	0.344583	2.17586	0.0295655	0.346502
Pjv1_00008135	470.127	0.619904	0.284976	2.17528	0.029609	0.346811
Pjv1_00010159	126.267	0.61155	0.28121	2.17471	0.0296519	0.347113
Pjv1_00011549	119.212	-0.759099	0.349305	-2.17317	0.0297674	0.348136
Pjv1_00017032	23.5788	1.6655	0.766501	2.17286	0.029791	0.348136
Pjv1_00006285	4391.21	0.683694	0.314635	2.17297	0.0297823	0.348136
Pjv1_00000243	2068.96	0.582137	0.267945	2.1726	0.0298103	0.34816
Pjv1_00010180	27.484	-1.69781	0.781599	-2.17223	0.0298384	0.348287
Pjv1_00004410	158.804	-0.711674	0.327668	-2.17194	0.0298605	0.348344
Pjv1_00007465	202.131	-0.811842	0.37389	-2.17134	0.0299055	0.348439
Pjv1_00011655	1453.45	-0.515294	0.237331	-2.17121	0.0299156	0.348439
Pjv1_00011372	2320.17	-0.697186	0.321149	-2.17091	0.0299377	0.348439
Pjv1_00020841	1194.37	-0.784645	0.361435	-2.17092	0.0299376	0.348439
Pjv1_00010023	136.657	-0.635932	0.293005	-2.17038	0.0299781	0.348709
Pjv1_00018085	95.4355	-0.746707	0.344165	-2.16962	0.0300355	0.349176
Pjv1_00002739	271.765	-0.523409	0.241381	-2.1684	0.0301284	0.349452
Pjv1_00007303	3037.08	-0.567391	0.261654	-2.16848	0.0301224	0.349452
Pjv1_00022958	3386.91	0.506482	0.233569	2.16845	0.0301244	0.349452
Pjv1_00023473	4263.32	-0.668522	0.308221	-2.16897	0.0300848	0.349452
Pjv1_00029100	2248.69	0.513558	0.236913	2.1677	0.0301812	0.349663
Pjv1_00006538	330.112	-0.616909	0.284573	-2.16784	0.0301707	0.349663
Pjv1_00023777	1188.86	-0.426764	0.197051	-2.16576	0.0303298	0.351182
Pjv1_00020996	4262.37	0.3956	0.182681	2.16552	0.0303479	0.351191
Pjv1_00012959	332.775	-0.427298	0.197378	-2.16487	0.0303978	0.351366
Pjv1_00018550	265.955	-0.541789	0.250257	-2.16493	0.030393	0.351366
Pjv1_00021639	53.9821	1.3583	0.627686	2.16398	0.0304658	0.351749
Pjv1_00022380	182.152	-0.514125	0.237564	-2.16415	0.0304526	0.351749
Pjv1_00000095	3523.88	-0.342175	0.158157	-2.16352	0.0305012	0.351957
Pjv1_00000233	19.8053	2.45736	1.1365	2.16223	0.0306008	0.352502
Pjv1_00019820	391.586	0.550889	0.254771	2.16229	0.0305956	0.352502
Pjv1_00021475	738.425	-0.478768	0.221388	-2.16258	0.0305737	0.352502
Pjv1_00021720	952.336	0.587134	0.271599	2.16177	0.030636	0.352706
Pjv1_00026481	20.1545	1.84804	0.855271	2.16076	0.0307137	0.353375
Pjv1_00023900	655.345	0.474084	0.219426	2.16056	0.0307291	0.353375
Pjv1_00023917	1783.98	0.741533	0.34334	2.15976	0.030791	0.353887
Pjv1_00020332	473.954	-0.6226	0.28832	-2.15941	0.0308186	0.354003
Pjv1_00002358	565.168	0.705459	0.326758	2.15897	0.0308527	0.354193
Pjv1_00011228	639.867	0.531387	0.246162	2.15869	0.0308743	0.35424
Pjv1_00008337	4568.99	0.468264	0.21712	2.1567	0.0310288	0.354346
Pjv1_00027892	907.046	0.512888	0.237709	2.15764	0.0309562	0.354346
Pjv1_00028464	70.9459	1.8145	0.841145	2.15717	0.0309921	0.354346
Pjv1_00007826	1311.93	0.746671	0.346062	2.15762	0.0309574	0.354346
Pjv1_00010045	78.1171	-1.04075	0.48224	-2.15815	0.0309158	0.354346
Pjv1_00012058	168.378	1.06362	0.493107	2.15697	0.0310077	0.354346
Pjv1_00002023	1890.86	0.447604	0.207416	2.158	0.0309281	0.354346
Pjv1_00022510	108.54	-0.741406	0.343794	-2.15654	0.0310415	0.354346
Pjv1_00020353	1639.75	-0.394791	0.183041	-2.15684	0.0310179	0.354346
Pjv1_00011110	579.821	-1.03706	0.481025	-2.15594	0.0310883	0.354581
Pjv1_00006837	32011	-0.573767	0.26615	-2.1558	0.0310989	0.354581
Pjv1_00003435	1497.35	0.855831	0.397026	2.1556	0.0311146	0.354581
Pjv1_00013921	141.78	-0.562504	0.261048	-2.15479	0.0311782	0.355105
Pjv1_00015934	1727.05	0.551876	0.256175	2.15429	0.0312173	0.355349
Pjv1_00020975	277.953	-0.592753	0.275195	-2.15394	0.0312449	0.355464
Pjv1_00022545	7879.75	0.4926	0.228723	2.15369	0.0312641	0.355482
Pjv1_00001175	222.701	-0.762919	0.35434	-2.15307	0.0313131	0.355839
Pjv1_00007934	59.7023	-0.808652	0.37568	-2.1525	0.0313577	0.356145
Pjv1_00029985	266.293	-0.768092	0.356898	-2.15213	0.0313869	0.356277
Pjv1_00000774	99.5278	0.983662	0.457169	2.15164	0.0314258	0.356518
Pjv1_00001485	380.411	-0.512409	0.238244	-2.15077	0.0314941	0.356692
Pjv1_00023028	35.0401	-0.985663	0.458266	-2.15085	0.0314877	0.356692
Pjv1_00021994	4842.63	0.627867	0.291888	2.15106	0.0314717	0.356692
Pjv1_00029302	94.117	1.06909	0.497439	2.14918	0.0316202	0.357919
Pjv1_00027197	224.973	0.615965	0.286696	2.1485	0.0316742	0.35833
Pjv1_00014778	10.5168	-4.31765	2.01	-2.14809	0.0317067	0.358497
Pjv1_00014899	135.075	0.97609	0.454778	2.1463	0.0318489	0.359904
Pjv1_00008155	852.042	0.441329	0.205659	2.14592	0.0318794	0.360046
Pjv1_00000170	1345.91	0.605986	0.282675	2.14376	0.0320525	0.360113
Pjv1_00028726	2003.93	0.445336	0.207716	2.14397	0.0320355	0.360113
Pjv1_00027939	114.574	0.691276	0.322375	2.14432	0.0320069	0.360113
Pjv1_00003756	409.879	-0.419046	0.195345	-2.14516	0.0319401	0.360113
Pjv1_00011254	185.867	0.703807	0.328245	2.14415	0.0320208	0.360113
Pjv1_00012938	225.939	0.509311	0.237484	2.14461	0.0319837	0.360113
Pjv1_00003156	121.828	0.905557	0.422147	2.14512	0.0319432	0.360113
Pjv1_00016990	1180.69	-1.05078	0.490228	-2.14346	0.0320761	0.360113
Pjv1_00020498	56.2672	1.30674	0.609433	2.1442	0.0320172	0.360113
Pjv1_00025502	3788.25	0.342353	0.159725	2.1434	0.0320813	0.360113
Pjv1_00024928	43.6443	0.873728	0.407472	2.14426	0.0320117	0.360113
Pjv1_00011915	1064.8	0.783176	0.365504	2.14273	0.032135	0.360515
Pjv1_00013008	5430.23	-0.757198	0.353457	-2.14226	0.0321722	0.360532
Pjv1_00004966	11.9108	1.63395	0.762711	2.14229	0.0321704	0.360532
Pjv1_00028177	348.567	0.445912	0.208225	2.1415	0.0322341	0.360826
Pjv1_00019763	118.374	-0.730424	0.341063	-2.14161	0.0322248	0.360826
Pjv1_00006273	19.9426	1.37112	0.640453	2.14086	0.0322851	0.361196
Pjv1_00016318	1344.88	-0.53815	0.251397	-2.14064	0.032303	0.361197
Pjv1_00006099	19.2669	-1.75507	0.820053	-2.14019	0.0323397	0.361406
Pjv1_00007651	46.8333	-1.06533	0.49799	-2.13926	0.0324149	0.36184
Pjv1_00004606	168.193	-0.707251	0.330597	-2.13931	0.0324104	0.36184
Pjv1_00025763	22.2898	1.8749	0.876512	2.13904	0.0324322	0.36184
Pjv1_00028858	351.891	0.545021	0.25488	2.13835	0.0324885	0.362268
Pjv1_00008317	490.908	0.837567	0.39174	2.13807	0.032511	0.36232
Pjv1_00005817	292.17	-0.617506	0.288861	-2.13772	0.0325391	0.362433
Pjv1_00012712	3779.76	0.590066	0.27617	2.13661	0.0326299	0.363243
Pjv1_00016062	834.28	-0.382357	0.179072	-2.13521	0.0327435	0.364307
Pjv1_00008675	343.738	-0.676197	0.316738	-2.13488	0.0327711	0.364414
Pjv1_00000155	547.599	1.18456	0.554963	2.13448	0.0328034	0.364573
Pjv1_00001367	439.081	0.669599	0.313862	2.13342	0.0328903	0.365266
Pjv1_00003225	2846.66	0.557758	0.261456	2.13328	0.0329019	0.365266
Pjv1_00026072	23768.7	0.582775	0.273347	2.13199	0.0330075	0.365433
Pjv1_00011799	2759.27	0.598813	0.280784	2.13264	0.0329539	0.365433
Pjv1_00022712	3657.27	1.00245	0.470148	2.13221	0.0329898	0.365433
Pjv1_00004602	271.885	-0.579528	0.271726	-2.13277	0.0329438	0.365433
Pjv1_00024853	652.44	0.526764	0.247046	2.13225	0.0329862	0.365433
Pjv1_00007265	497.465	-0.527907	0.247671	-2.13149	0.0330491	0.365694
Pjv1_00027417	2078.15	0.512454	0.240522	2.13059	0.0331225	0.365819
Pjv1_00029589	990.905	-0.377476	0.177198	-2.13025	0.033151	0.365819
Pjv1_00017880	98.7256	-0.901255	0.422954	-2.13086	0.033101	0.365819
Pjv1_00020768	2796.46	0.365397	0.171498	2.13061	0.033121	0.365819
Pjv1_00020842	304.928	-0.530639	0.249096	-2.13026	0.0331501	0.365819
Pjv1_00019211	696.764	-0.392214	0.184203	-2.12925	0.0332335	0.36653
Pjv1_00011069	378.13	0.483514	0.227191	2.12822	0.0333185	0.36661
Pjv1_00013403	1926.82	-0.636659	0.29909	-2.12865	0.0332833	0.36661
Pjv1_00016025	5094.94	0.566955	0.266419	2.12806	0.0333324	0.36661
Pjv1_00004622	2322.22	-0.570371	0.267953	-2.12863	0.0332851	0.36661
Pjv1_00004510	559.845	-0.482394	0.226705	-2.12785	0.0333496	0.36661
Pjv1_00024932	841.705	0.503995	0.236831	2.12808	0.0333302	0.36661
Pjv1_00022343	209.122	-0.914593	0.429953	-2.12719	0.033404	0.366808
Pjv1_00002099	45.795	-0.861711	0.40509	-2.12721	0.0334028	0.366808
Pjv1_00007916	1260.27	0.77061	0.36237	2.12659	0.0334545	0.366986
Pjv1_00024844	167.558	0.659747	0.310241	2.12656	0.0334565	0.366986
Pjv1_00025972	423.569	0.687047	0.323272	2.12529	0.0335623	0.367947
Pjv1_00026297	83.8088	0.977172	0.459962	2.12446	0.0336316	0.368107
Pjv1_00006711	159.035	-0.610706	0.28746	-2.12449	0.0336291	0.368107
Pjv1_00013902	735.774	-1.25953	0.592778	-2.12479	0.0336039	0.368107
Pjv1_00014370	51.1215	0.842526	0.396974	2.12237	0.0338069	0.369565
Pjv1_00002642	281.695	0.614946	0.28978	2.12211	0.0338282	0.369565
Pjv1_00029986	328.942	0.812711	0.382966	2.12215	0.0338252	0.369565
Pjv1_00020306	529.744	0.798758	0.376418	2.122	0.0338379	0.369565
Pjv1_00006887	119.272	-0.638146	0.300805	-2.12146	0.0338829	0.369637
Pjv1_00020805	1741.02	-0.459359	0.21655	-2.12127	0.0338994	0.369637
Pjv1_00009531	2395.33	0.370181	0.1745	2.12139	0.0338891	0.369637
Pjv1_00000688	2500.88	-0.560269	0.26425	-2.12022	0.0339873	0.370395
Pjv1_00002939	121.982	-0.768887	0.362813	-2.11924	0.0340705	0.371102
Pjv1_00019786	547.915	0.674479	0.318329	2.11881	0.0341062	0.371291
Pjv1_00028608	1409.51	-0.71641	0.338213	-2.11822	0.0341563	0.371343
Pjv1_00013177	372.831	0.629865	0.297328	2.11842	0.0341396	0.371343
Pjv1_00002311	278.822	-1.0402	0.4911	-2.11811	0.0341661	0.371343
Pjv1_00014051	461.439	0.594853	0.280962	2.1172	0.0342429	0.371778
Pjv1_00005549	881.731	-0.466979	0.22056	-2.11724	0.0342393	0.371778
Pjv1_00028440	4979.9	-0.531011	0.250849	-2.11685	0.0342723	0.371897
Pjv1_00026629	3614.37	-0.478459	0.226156	-2.11561	0.0343776	0.37284
Pjv1_00024050	294.634	-0.542672	0.256539	-2.11536	0.0343996	0.372878
Pjv1_00006485	110.909	-0.632346	0.299028	-2.11467	0.0344581	0.372972
Pjv1_00011689	2641.16	0.390561	0.184677	2.11484	0.034444	0.372972
Pjv1_00025204	68.9325	-0.74467	0.352156	-2.1146	0.0344637	0.372972
Pjv1_00004361	54.7302	1.35377	0.6403	2.11427	0.0344919	0.373078
Pjv1_00007095	332.663	-0.574587	0.271806	-2.11396	0.0345187	0.373168
Pjv1_00023291	3202.85	-0.531851	0.251621	-2.1137	0.0345411	0.373211
Pjv1_00028804	6116.07	0.455837	0.215774	2.11257	0.0346376	0.373653
Pjv1_00013579	146.02	1.09823	0.519786	2.11285	0.034614	0.373653
Pjv1_00006839	629.359	-0.557978	0.264116	-2.11262	0.0346329	0.373653
Pjv1_00011345	26079	0.683696	0.323787	2.11156	0.0347242	0.374388
Pjv1_00011836	3640.36	0.403947	0.191364	2.11088	0.0347826	0.374725
Pjv1_00012966	515.313	0.73883	0.350029	2.11076	0.0347925	0.374725
Pjv1_00029130	489.72	0.933121	0.442763	2.1075	0.0350746	0.374766
Pjv1_00009933	286.051	-0.582705	0.276324	-2.10877	0.0349642	0.374766
Pjv1_00011962	4528.82	0.505026	0.239522	2.10848	0.0349899	0.374766
Pjv1_00001191	924.25	0.412505	0.195653	2.10835	0.0350003	0.374766
Pjv1_00016190	674.569	0.499028	0.236774	2.10761	0.0350647	0.374766
Pjv1_00003214	2792.82	-0.399013	0.189247	-2.10842	0.0349948	0.374766
Pjv1_00008486	5866.05	0.597848	0.283615	2.10796	0.0350346	0.374766
Pjv1_00014304	4112.44	0.516832	0.244946	2.10998	0.0348597	0.374766
Pjv1_00016964	253.588	-0.472932	0.224374	-2.10779	0.0350494	0.374766
Pjv1_00017716	4706.83	-0.656458	0.311294	-2.10881	0.0349613	0.374766
Pjv1_00021525	1026.9	0.347391	0.16477	2.10834	0.0350012	0.374766
Pjv1_00003672	24.7813	1.63466	0.774768	2.10987	0.0348699	0.374766
Pjv1_00024060	102.029	1.17496	0.557452	2.10774	0.0350533	0.374766
Pjv1_00023728	2298.02	0.576761	0.273403	2.10956	0.0348963	0.374766
Pjv1_00024609	406.923	1.28278	0.607845	2.11037	0.0348265	0.374766
Pjv1_00024437	81.0328	-1.62114	0.769416	-2.10697	0.0351199	0.375052
Pjv1_00016258	35.6113	-0.949798	0.4509	-2.10645	0.0351653	0.375338
Pjv1_00016130	2971.74	0.35986	0.171024	2.10415	0.0353655	0.377275
Pjv1_00014597	336.48	0.940901	0.447314	2.10345	0.0354268	0.37773
Pjv1_00004094	1299.13	0.419635	0.199557	2.10283	0.0354804	0.377902
Pjv1_00025964	682.123	1.2937	0.615166	2.10301	0.0354648	0.377902
Pjv1_00007010	335.156	0.477197	0.227091	2.10135	0.0356105	0.378038
Pjv1_00011628	149.934	-0.640188	0.3048	-2.10035	0.0356978	0.378038
Pjv1_00009157	14.0983	1.49272	0.710158	2.10196	0.0355569	0.378038
Pjv1_00007912	1274.92	-0.440948	0.209963	-2.10013	0.0357176	0.378038
Pjv1_00012388	1208.9	0.535369	0.254861	2.10063	0.0356736	0.378038
Pjv1_00012709	97.7891	-0.71342	0.339652	-2.10045	0.0356897	0.378038
Pjv1_00004165	2209.18	-1.17032	0.556935	-2.10136	0.0356094	0.378038
Pjv1_00003089	1221.14	0.562812	0.267824	2.10143	0.0356033	0.378038
Pjv1_00003785	109.124	0.746805	0.355422	2.10117	0.0356257	0.378038
Pjv1_00017588	642.67	-0.474788	0.226065	-2.10023	0.0357088	0.378038
Pjv1_00025259	41.6693	-1.07547	0.511918	-2.10086	0.0356529	0.378038
Pjv1_00026328	792.673	0.705041	0.335456	2.10174	0.0355763	0.378038
Pjv1_00024590	137.031	0.588581	0.280289	2.09991	0.035737	0.378046
Pjv1_00008036	987.953	-0.510282	0.243098	-2.09908	0.0358097	0.378517
Pjv1_00019339	714.793	-0.487272	0.232147	-2.09898	0.0358191	0.378517
Pjv1_00003371	4929.93	-0.498192	0.237399	-2.09854	0.0358571	0.378721
Pjv1_00007493	165.155	0.825983	0.39368	2.09811	0.0358954	0.378729
Pjv1_00003980	2155.23	0.364434	0.173691	2.09818	0.0358897	0.378729
Pjv1_00006714	3945.13	0.668607	0.31886	2.09687	0.0360051	0.379112
Pjv1_00011547	1913.73	0.468533	0.223405	2.09724	0.0359724	0.379112
Pjv1_00016968	4190.87	0.550362	0.262497	2.09664	0.0360255	0.379112
Pjv1_00015056	171.08	0.518723	0.247329	2.0973	0.0359671	0.379112
Pjv1_00006322	67.007	1.2829	0.611868	2.09669	0.0360208	0.379112
Pjv1_00005742	718.741	-0.494087	0.235683	-2.09641	0.0360462	0.379132
Pjv1_00008284	881.448	-0.545908	0.260519	-2.09547	0.0361297	0.379221
Pjv1_00021192	1937.7	-0.453527	0.216415	-2.09563	0.0361147	0.379221
Pjv1_00018345	35.2559	-1.70957	0.815707	-2.09581	0.0360989	0.379221
Pjv1_00026176	933.486	-0.754943	0.360195	-2.09593	0.0360887	0.379221
Pjv1_00022038	727.756	-0.588655	0.281024	-2.09468	0.0361992	0.379754
Pjv1_00024182	3168.65	-0.474625	0.226657	-2.09402	0.0362579	0.380172
Pjv1_00008879	10.4503	1.93157	0.922873	2.09299	0.0363496	0.380936
Pjv1_00011897	366.186	0.488331	0.233348	2.09271	0.0363747	0.381001
Pjv1_00005111	228.292	-0.782246	0.373843	-2.09244	0.0363988	0.381055
Pjv1_00026639	589.117	-0.382153	0.182724	-2.09143	0.0364898	0.381796
Pjv1_00004628	1789.83	0.472743	0.22606	2.09123	0.0365073	0.381796
Pjv1_00004369	175.853	-0.548618	0.262493	-2.09003	0.0366153	0.382728
Pjv1_00000436	119.215	-0.866522	0.414779	-2.08912	0.036697	0.383248
Pjv1_00016177	103.351	1.42289	0.681117	2.08905	0.0367031	0.383248
Pjv1_00000966	95.0484	0.873473	0.418257	2.08837	0.0367647	0.383358
Pjv1_00013910	20.4893	1.52436	0.729949	2.0883	0.0367705	0.383358
Pjv1_00022515	6098.03	0.605123	0.289765	2.08833	0.0367684	0.383358
Pjv1_00024777	14763.3	0.568132	0.2721	2.08795	0.0368021	0.383489
Pjv1_00009957	391.226	-0.602678	0.288679	-2.08771	0.0368238	0.383518
Pjv1_00017632	167.203	-0.539434	0.258524	-2.08659	0.0369252	0.38418
Pjv1_00021844	61.0944	-0.845836	0.405368	-2.08659	0.0369253	0.38418
Pjv1_00027907	864.464	-0.55085	0.26412	-2.08561	0.0370143	0.384314
Pjv1_00011375	49.8753	1.05802	0.507255	2.08577	0.0369992	0.384314
Pjv1_00016505	212.885	-0.667225	0.319869	-2.08593	0.0369849	0.384314
Pjv1_00006547	429.345	0.63199	0.302951	2.08611	0.0369686	0.384314
Pjv1_00024086	522.262	0.614424	0.294698	2.08493	0.0370761	0.384757
Pjv1_00001762	504.124	0.905756	0.434506	2.08457	0.0371087	0.384898
Pjv1_00005872	456.455	-0.628128	0.301374	-2.08422	0.0371405	0.38503
Pjv1_00005297	224.767	-1.28988	0.618965	-2.08392	0.0371671	0.385108
Pjv1_00005290	1184.27	0.486146	0.233368	2.08317	0.0372358	0.385538
Pjv1_00020365	27.3072	1.39577	0.670061	2.08305	0.0372467	0.385538
Pjv1_00010202	745.497	0.422146	0.202708	2.08253	0.0372944	0.385834
Pjv1_00017499	81.9091	1.04236	0.500608	2.08218	0.0373261	0.385964
Pjv1_00000166	1457.33	0.611778	0.293889	2.08166	0.0373731	0.386013
Pjv1_00002170	59.992	1.92399	0.924329	2.0815	0.0373882	0.386013
Pjv1_00015305	237.42	0.817093	0.392525	2.08163	0.0373761	0.386013
Pjv1_00027295	1425.23	0.621529	0.298738	2.08052	0.0374783	0.386746
Pjv1_00015648	168.35	-0.657139	0.315967	-2.07977	0.0375464	0.387053
Pjv1_00023746	291.735	0.535372	0.257412	2.07982	0.0375418	0.387053
Pjv1_00025240	2674.74	-0.643795	0.309739	-2.07851	0.0376628	0.388056
Pjv1_00015746	85.4282	1.1316	0.544492	2.07827	0.0376841	0.388077
Pjv1_00029756	44.325	-0.939641	0.452193	-2.07797	0.0377125	0.388172
Pjv1_00013152	7772.54	0.847647	0.408007	2.07753	0.0377527	0.388388
Pjv1_00000579	2972.27	0.379321	0.182636	2.07693	0.0378084	0.388763
Pjv1_00006888	183.963	0.60236	0.290167	2.07591	0.0379026	0.389288
Pjv1_00028043	145.487	-0.612327	0.294991	-2.07575	0.0379173	0.389288
Pjv1_00023715	316.226	-0.58964	0.284009	-2.07613	0.0378816	0.389288
Pjv1_00026578	3314.77	0.420774	0.202792	2.0749	0.0379956	0.389301
Pjv1_00008735	467.533	0.55551	0.267709	2.07505	0.0379819	0.389301
Pjv1_00010085	539.281	-0.658911	0.317529	-2.07512	0.0379752	0.389301
Pjv1_00007118	11292.1	-0.874165	0.421213	-2.07535	0.0379542	0.389301
Pjv1_00019178	500.698	-0.611026	0.294573	-2.07428	0.0380536	0.389303
Pjv1_00020145	540.08	-0.467493	0.22537	-2.07433	0.0380485	0.389303
Pjv1_00004458	1064.26	-0.415671	0.200393	-2.07428	0.038053	0.389303
Pjv1_00010309	80.4798	-1.87604	0.904838	-2.07334	0.0381405	0.389994
Pjv1_00028575	760.305	-0.573958	0.276864	-2.07307	0.0381661	0.390058
Pjv1_00006448	561.146	0.602222	0.290578	2.0725	0.0382191	0.390205
Pjv1_00008295	624.423	0.545864	0.263376	2.07257	0.0382124	0.390205
Pjv1_00006293	231.394	-0.550386	0.265628	-2.07202	0.0382637	0.390463
Pjv1_00014703	120.751	0.646455	0.312082	2.07143	0.0383188	0.390829
Pjv1_00025801	1144.58	-0.407411	0.196743	-2.07078	0.0383794	0.391249
Pjv1_00027322	11.0202	1.80923	0.874229	2.06952	0.0384976	0.39165
Pjv1_00027596	3272.11	0.529791	0.255941	2.06997	0.0384549	0.39165
Pjv1_00011444	38.2574	1.10611	0.534508	2.06939	0.0385094	0.39165
Pjv1_00002876	970.852	0.61277	0.296114	2.06938	0.0385109	0.39165
Pjv1_00002117	871.695	-1.09532	0.529364	-2.06912	0.038535	0.39165
Pjv1_00025336	2591.06	0.6468	0.312587	2.06918	0.0385289	0.39165
Pjv1_00010330	79.3792	0.93663	0.452757	2.06872	0.0385721	0.391829
Pjv1_00009124	36.8484	1.75699	0.849639	2.06793	0.0386471	0.392
Pjv1_00026256	48.8894	-0.95529	0.461939	-2.068	0.0386402	0.392
Pjv1_00009362	81.2763	-0.921272	0.445495	-2.06797	0.0386426	0.392
Pjv1_00007738	620.609	0.606983	0.293576	2.06755	0.0386822	0.39216
Pjv1_00005789	43433.7	0.555391	0.268655	2.0673	0.0387055	0.392199
Pjv1_00005610	65.7496	1.47223	0.712538	2.06618	0.0388114	0.393052
Pjv1_00017214	815.702	0.471911	0.228441	2.06579	0.0388481	0.393052
Pjv1_00020608	1358.23	0.410611	0.198755	2.06592	0.0388362	0.393052
[truncated: 28,340 more rows]
