# Supplementary material for: A long-distance inhibitory system regulates haustoria numbers in parasitic plants
Source: Proc Natl Acad Sci U S A. 2025 Feb 18;122(8):e2424557122. doi: 10.1073/pnas.2424557122 (PMC11874510; doi:10.1073/pnas.2424557122)
Supplement: Supplementary file 3 — Dataset S02 (XLSX) [file pnas.2424557122.sd02.xlsx]

## Sheet: Dataset S2
Dataset S2: Genes included in heatmaps
Figure 2B			Figure 4D						Figure 4E						Supplemental Figure S4E
CK related			200 P. japonicum genes with highest LFC in BA vs DMSO control libraries at 0 hpi						200 P. japonicum genes with highest LFC in DMSO infecting vs control libraries						200 A. thaliana genes with highest LFC in BA vs DMSO control libraries at 24 hpi
P. japonicum	A. thaliana		Pjv1_00004261	Pjv1_00025653	Pjv1_00007964	Pjv1_00009212	Pjv1_00026920		Pjv1_00000111	Pjv1_00006405	Pjv1_00011688	Pjv1_00019325	Pjv1_00026666		AT3G28570	AT5G24770	AT2G05520	AT5G64110	AT1G66800
Pjv1_00008943 - ACR4	AT1G69040 - ACR4		Pjv1_00027432	Pjv1_00001077	Pjv1_00020908	Pjv1_00009384	Pjv1_00018317		Pjv1_00000158	Pjv1_00006443	Pjv1_00011774	Pjv1_00019422	Pjv1_00026668		AT5G35915	AT5G44582	AT4G21120	AT2G04160	AT5G57400
Pjv1_00001077 - CKX3	AT4G29740 - CKX4		Pjv1_00007696	Pjv1_00015142	Pjv1_00015095	Pjv1_00000183	Pjv1_00020995		Pjv1_00000267	Pjv1_00006446	Pjv1_00012056	Pjv1_00019559	Pjv1_00026761		AT3G12890	AT5G24920	AT2G38390	AT3G61930	AT5G19190
Pjv1_00008425 - HK2	AT5G35750. - HK2		Pjv1_00028898	Pjv1_00020945	Pjv1_00028371	Pjv1_00018557	Pjv1_00004586		Pjv1_00000422	Pjv1_00006485	Pjv1_00012632	Pjv1_00019664	Pjv1_00027253		AT1G65670	AT5G44417	AT5G22150	AT3G03910	AT3G59710
Pjv1_00008929 - HK3	AT1G27320 - HK3		Pjv1_00004725	Pjv1_00024247	Pjv1_00025624	Pjv1_00020897	Pjv1_00013663		Pjv1_00000429	Pjv1_00006533	Pjv1_00012676	Pjv1_00019767	Pjv1_00027278		AT1G77110	AT4G25410	AT3G45290	AT3G24982	AT1G30040
Pjv1_00009372 - IPT1a	AT1G68460 - IPT1		Pjv1_00004377	Pjv1_00000155	Pjv1_00026848	Pjv1_00012533	Pjv1_00029131		Pjv1_00000515	Pjv1_00006629	Pjv1_00013125	Pjv1_00019949	Pjv1_00027322		AT5G28646	AT4G22230	AT1G53060	AT5G54585	AT1G14120
Pjv1_00021215 - IPT2	AT2G27760 - IPT2		Pjv1_00005482	Pjv1_00010794	Pjv1_00006716	Pjv1_00021398	Pjv1_00012685		Pjv1_00000708	Pjv1_00006644	Pjv1_00013494	Pjv1_00019976	Pjv1_00027381		AT2G28680	AT2G39490	AT5G02160	AT2G02120	AT5G23820
Pjv1_00014382 - PUP1	AT1G28220 - PUP3		Pjv1_00005510	Pjv1_00000416	Pjv1_00027632	Pjv1_00005738	Pjv1_00016862		Pjv1_00001006	Pjv1_00006801	Pjv1_00013849	Pjv1_00019988	Pjv1_00027432		AT2G25440	AT2G05510	AT1G33100	AT5G61290	AT5G16980
Pjv1_00003989 - PUP3	AT1G59940 - RR3		Pjv1_00019177	Pjv1_00000725	Pjv1_00015880	Pjv1_00011530	Pjv1_00016358		Pjv1_00001243	Pjv1_00006915	Pjv1_00014128	Pjv1_00020362	Pjv1_00028015		AT5G39080	AT5G20710	AT3G59340	AT4G34810	AT3G48360
Pjv1_00020598- RR3	AT3G48100 - RR5		Pjv1_00026409	Pjv1_00013458	Pjv1_00015381	Pjv1_00018018	Pjv1_00024241		Pjv1_00001629	Pjv1_00006916	Pjv1_00014493	Pjv1_00020373	Pjv1_00028120		AT1G23200	AT3G21352	AT4G36880	AT3G21330	AT1G47510
Pjv1_00020695- RR5a	AT3G57040 - RR9		Pjv1_00026676	Pjv1_00011589	Pjv1_00029455	Pjv1_00020336	Pjv1_00008544		Pjv1_00001632	Pjv1_00006966	Pjv1_00014516	Pjv1_00020908	Pjv1_00028137		AT1G65680	AT5G36870	AT1G52343	AT4G15230	AT1G10460
Pjv1_00002654 - RR5b			Pjv1_00021247	Pjv1_00020774	Pjv1_00004310	Pjv1_00007376	Pjv1_00017158		Pjv1_00001887	Pjv1_00006998	Pjv1_00014524	Pjv1_00020948	Pjv1_00028139		AT2G19500	AT4G35720	AT3G25770	AT1G67050	AT3G16450
Pjv1_00026921 - RR9			Pjv1_00018979	Pjv1_00014493	Pjv1_00004149	Pjv1_00000100	Pjv1_00018643		Pjv1_00001917	Pjv1_00007189	Pjv1_00014725	Pjv1_00020979	Pjv1_00028578		AT2G18590	AT1G65730	AT1G09400	AT1G12740	AT1G67195
			Pjv1_00014253	Pjv1_00006822	Pjv1_00006702	Pjv1_00003180	Pjv1_00014073		Pjv1_00001970	Pjv1_00007365	Pjv1_00014818	Pjv1_00020986	Pjv1_00028763		AT5G15310	AT5G47980	AT3G29670	AT2G35980	AT3G59900
			Pjv1_00013627	Pjv1_00023723	Pjv1_00021384	Pjv1_00006551	Pjv1_00013664		Pjv1_00002031	Pjv1_00007376	Pjv1_00014871	Pjv1_00021217	Pjv1_00028839		AT2G36190	AT5G11420	AT4G12170	AT2G34610	AT5G02760
			Pjv1_00003988	Pjv1_00014631	Pjv1_00017597	Pjv1_00004162	Pjv1_00009464		Pjv1_00002450	Pjv1_00007525	Pjv1_00014897	Pjv1_00021574	Pjv1_00029114		AT1G17345	AT4G24350	AT1G67110	AT1G49570	AT4G35480
			Pjv1_00012556	Pjv1_00018316	Pjv1_00015382	Pjv1_00006171	Pjv1_00002654		Pjv1_00003244	Pjv1_00007532	Pjv1_00014954	Pjv1_00021821	Pjv1_00029402		AT1G62540	AT4G16008	AT1G71030	AT5G40780	AT5G44585
			Pjv1_00019905	Pjv1_00010005	Pjv1_00023491	Pjv1_00021594	Pjv1_00002506		Pjv1_00003336	Pjv1_00007533	Pjv1_00015032	Pjv1_00021912	Pjv1_00029455		AT2G43470	AT2G40670	AT3G48550	AT2G01610	AT2G44480
			Pjv1_00018729	Pjv1_00015289	Pjv1_00022786	Pjv1_00029904	Pjv1_00000012		Pjv1_00003338	Pjv1_00007609	Pjv1_00015394	Pjv1_00022691	Pjv1_00029825		AT1G64585	AT1G60470	AT1G33540	AT1G30730	AT1G33610
			Pjv1_00003938	Pjv1_00028839	Pjv1_00017363	Pjv1_00029944	Pjv1_00000003		Pjv1_00003346	Pjv1_00007822	Pjv1_00015558	Pjv1_00022855	Pjv1_00029869		AT3G47340	AT5G16080	AT3G59480	AT3G57500	AT1G76410
			Pjv1_00001432	Pjv1_00025252	Pjv1_00001789	Pjv1_00005937	Pjv1_00002183		Pjv1_00003463	Pjv1_00007849	Pjv1_00015758	Pjv1_00022972	Pjv1_00030113		AT5G14650	AT4G09010	AT2G34925	AT4G39070	AT4G23590
			Pjv1_00015174	Pjv1_00024686	Pjv1_00000152	Pjv1_00003105	Pjv1_00023070		Pjv1_00003513	Pjv1_00008273	Pjv1_00016163	Pjv1_00023115	Pjv1_00030168		AT1G05650	AT5G65800	AT2G18328	AT4G23670	AT4G38970
			Pjv1_00001429	Pjv1_00027683	Pjv1_00015145	Pjv1_00013839	Pjv1_00007916		Pjv1_00003560	Pjv1_00008394	Pjv1_00016360	Pjv1_00023175	Pjv1_00030211		AT2G42850	AT2G31220	AT2G30750	AT5G62840	AT2G38750
			Pjv1_00024777	Pjv1_00003244	Pjv1_00013533	Pjv1_00008704	Pjv1_00013443		Pjv1_00003622	Pjv1_00008539	Pjv1_00016368	Pjv1_00023410	Pjv1_00030238		AT3G16120	AT2G19190	AT1G72140	AT1G74810	AT2G01940
			Pjv1_00025696	Pjv1_00008519	Pjv1_00012534	Pjv1_00019017			Pjv1_00003625	Pjv1_00008604	Pjv1_00016385	Pjv1_00023434			AT3G47380	AT5G28145.1	AT1G75450	AT1G35830
			Pjv1_00026771	Pjv1_00002011	Pjv1_00029992	Pjv1_00005737			Pjv1_00003938	Pjv1_00008607	Pjv1_00016463	Pjv1_00023675			AT2G16005	AT5G17960	AT2G39400	AT4G15690
			Pjv1_00006194	Pjv1_00027701	Pjv1_00019016	Pjv1_00008336			Pjv1_00004128	Pjv1_00008654	Pjv1_00016673	Pjv1_00023944			AT3G05770	AT1G80160	AT1G02205	AT3G45700
			Pjv1_00003414	Pjv1_00008316	Pjv1_00000052	Pjv1_00016215			Pjv1_00004530	Pjv1_00008879	Pjv1_00016806	Pjv1_00024042			AT1G67270	AT2G22860	AT3G22250	AT1G09350
			Pjv1_00017389	Pjv1_00001094	Pjv1_00009504	Pjv1_00018290			Pjv1_00004615	Pjv1_00009014	Pjv1_00016855	Pjv1_00024193			AT3G56380	AT5G53980	AT5G02020	AT4G26260
			Pjv1_00028838	Pjv1_00012978	Pjv1_00004529	Pjv1_00004588			Pjv1_00004673	Pjv1_00009191	Pjv1_00017338	Pjv1_00024545			AT2G25150	AT1G75490	AT2G40610	AT1G57770
			Pjv1_00022392	Pjv1_00019766	Pjv1_00027226	Pjv1_00020149			Pjv1_00004808	Pjv1_00009212	Pjv1_00017421	Pjv1_00024578			AT1G50280	AT5G26260	AT4G16000	AT3G09330
			Pjv1_00003961	Pjv1_00004715	Pjv1_00015558	Pjv1_00030030			Pjv1_00004892	Pjv1_00009261	Pjv1_00017498	Pjv1_00024582			AT1G74880	AT3G21720	AT2G05100	AT5G43570
			Pjv1_00001784	Pjv1_00018138	Pjv1_00006909	Pjv1_00018289			Pjv1_00004977	Pjv1_00009262	Pjv1_00017673	Pjv1_00024592			AT4G15490	AT2G43620	AT5G38000	AT3G27400
			Pjv1_00008641	Pjv1_00007213	Pjv1_00005232	Pjv1_00009271			Pjv1_00005028	Pjv1_00009362	Pjv1_00017781	Pjv1_00024612			AT3G02885	AT3G48390	AT5G36150	AT2G39220
			Pjv1_00007822	Pjv1_00005966	Pjv1_00015956	Pjv1_00026921			Pjv1_00005113	Pjv1_00009655	Pjv1_00017930	Pjv1_00024613			AT1G26390	AT1G47610	AT1G22990	AT3G48100
			Pjv1_00011277	Pjv1_00012599	Pjv1_00005722	Pjv1_00029156			Pjv1_00005173	Pjv1_00009696	Pjv1_00017945	Pjv1_00024760			AT5G44572	AT1G74890	AT4G18510	AT5G25190
			Pjv1_00013849	Pjv1_00024658	Pjv1_00002068	Pjv1_00028805			Pjv1_00005174	Pjv1_00009963	Pjv1_00018139	Pjv1_00024903			AT5G26250	AT4G11190	AT1G14960	AT2G15960
			Pjv1_00006485	Pjv1_00017709	Pjv1_00010413	Pjv1_00014190			Pjv1_00005190	Pjv1_00010448	Pjv1_00018405	Pjv1_00025391			AT1G21540	AT2G40200	AT4G29740	AT4G32340
			Pjv1_00007905	Pjv1_00030244	Pjv1_00019336	Pjv1_00000426			Pjv1_00005229	Pjv1_00010517	Pjv1_00018529	Pjv1_00025665			AT5G64120	AT5G38020	AT3G60390	AT5G14120
			Pjv1_00006963	Pjv1_00021673	Pjv1_00018720	Pjv1_00012499			Pjv1_00006057	Pjv1_00010900	Pjv1_00018971	Pjv1_00025806			AT2G42610	AT1G63600	AT1G68330	AT5G46050
			Pjv1_00014047	Pjv1_00020607	Pjv1_00005436	Pjv1_00006753			Pjv1_00006096	Pjv1_00010913	Pjv1_00019224	Pjv1_00025850			AT5G56970	AT5G62420	AT1G64625	AT5G26220
			Pjv1_00003975	Pjv1_00012401	Pjv1_00029142	Pjv1_00000802			Pjv1_00006097	Pjv1_00010989	Pjv1_00019225	Pjv1_00026432			AT2G41810	AT3G20360	AT2G03090	AT5G04370
			Pjv1_00021421	Pjv1_00009605	Pjv1_00008879	Pjv1_00021580			Pjv1_00006207	Pjv1_00011089	Pjv1_00019237	Pjv1_00026572			AT5G24780	AT1G16530	AT5G48430	AT3G62740
			Pjv1_00026245	Pjv1_00028850	Pjv1_00025450	Pjv1_00030238			Pjv1_00006243	Pjv1_00011498	Pjv1_00019239	Pjv1_00026663			AT4G24890	AT2G19060	AT3G14540	AT2G24970
