# Supplementary material for: A long-distance inhibitory system regulates haustoria numbers in parasitic plants
Source: Proc Natl Acad Sci U S A. 2025 Feb 18;122(8):e2424557122. doi: 10.1073/pnas.2424557122 (PMC11874510; doi:10.1073/pnas.2424557122)
Supplement: Supplementary file 4 — Dataset S03 (XLSX) [file pnas.2424557122.sd03.xlsx]

## Sheet: Dataset S3
Dataset S3: Cytokinin hormonal quantification values
Figure 3A								Figure 3B								Figure 3C and S3A
Infection	Hormone	Replicate	Value	Average	Standard Deviation			Infection	Hormone	Replicate	Value	Average	Standard Deviation				tZ*				tZR				cZ*				cZR				iP*				iPR
Not infecting	tZ	1	0.02	0.025	0.0129099			Not infecting	tZ	1	0.12	0.115	0.0129099			Sample	Replicate	Value	Average	Standard Deviation	Replicate	Value	Average	Standard Deviation	Replicate	Value	Average	Standard Deviation	Replicate	Value	Average	Standard Deviation	Replicate	Value	Average	Standard Deviation	Replicate	Value	Average	Standard Deviation
		2	0.01							2	0.11						1	0.175356	0.153309	0.017076	1	1.8249	1.71571	0.26721	1	0.518706	0.549981	0.040696	1	7.76933	6.75073	0.632311	1	0.449245	0.434382	0.0244898	1	4.59256	4.80851	0.171335
		3	0.03							3	0.13					Infected 0 dpi/ infected 0 dpi	2	0.141345			2	1.52515			2	0.516924			2	6.70212			2	0.418896			2	4.69592
		4	0.04							4	0.1					Root, side 0 dpi	3	0.132674			3	1.4143			3	0.546902			3	6.47656			3	0.465822			3	4.92727
Infecting	tZ	1	0.27	0.22	0.0416333			Infecting	tZ	1	0.28	0.4525	0.138894			Time 0dpi	4	0.16386			4	2.09849			4	0.617392			4	6.05489			4	0.403563			4	5.01829
		2	0.17							2	0.56						1	0.0254348	0.0339615	0.00878617	1	11.6704	10.9362	0.68909	1	2.34153	2.32998	0.0181396	1	2.35852	2.65715	0.172447	1	4.36063	4.19528	0.0962583	1	1.13677	1.05122	0.0626516
		3	0.21							3	0.4					Infected 0 dpi/ infected 0 dpi	2	0.0480585			2	11.4766			2	2.35251			2	2.7552			2	4.15053			2	0.979332
		4	0.23							4	0.57					Shoot	3	0.0344812			3	10.6565			3	2.30608			3	2.75277			3	4.12002			3	1.00489
Not infecting	tZR	1	0.01	0.0075	0.005			Not infecting	tZR	1	0.08	0.08	0.0141421			Time 0dpi	4	0.0278717			4	9.94114			4	2.31978			4	2.7621			4	4.14994			4	1.08391
		2	0.01							2	0.07						1	1.17198	1.09709	0.0444647	1	32.6406	29.9765	3.95477	1	0.955017	0.863581	0.0610581	1	5.41493	6.59602	0.831094	1	0.183527	0.203239	0.0146865	1	3.22006	3.34271	0.146413
		3	0							3	0.07					Infected 0 dpi/ infected 0 dpi	2	1.05771			2	33.1767			2	0.799332			2	6.50553			2	0.224968			2	3.43446
		4	0.01							4	0.1					Root, side 0 dpi	3	1.07165			3	30.788			3	0.882036			3	6.70683			3	0.202208			3	3.18237
Infecting	tZR	1	1.02	0.7825	0.174428			Infecting	tZR	1	1.37	1.725	0.415893			Time 10 dpi	4	1.08702			4	23.3009			4	0.817937			4	7.75681			4	0.202253			4	3.53396
		2	0.6							2	2.07						1	0.193102	0.207005	0.00940216	1	7.19806	6.36288	0.654333	1	0.843336	0.880327	0.0340219	1	2.1743	2.1221	0.0575354	1	0.182126	0.212796	0.0340153	1	0.28107	0.301751	0.013401
		3	0.76							3	1.36					Infected 0 dpi/ infected 0 dpi	2	0.215227			2	5.36645			2	0.875135			2	2.02672			2	0.209715			2	0.310174
		4	0.75							4	2.1					Shoot	3	0.216033			3	6.51136			3	0.93566			3	2.15931			3	0.190249			3	0.299377
Not infecting	cZ	1	0.12	0.125	0.01			Not infecting	cZ	1	0.25	0.3175	0.189978			Time 10 dpi	4	0.203659			4	6.37567			4	0.867175			4	2.12807			4	0.269095			4	0.316382
		2	0.12							2	0.19						1	0.536119	0.478736	0.0470169	1	9.0698	9.53504	1.35898	1	0.450634	0.477748	0.0648779	1	6.04319	5.21075	0.744498	1	0.105314	0.0991721	0.0123262	1	2.57232	2.5145	0.11156
		3	0.14							3	0.23					Infected 0 dpi/ infected 10 dpi	2	0.408548			2	11.7053			2	0.588755			2	4.05353			2	0.0778674			2	2.49333
		4	0.12							4	0.6					Root, side 0 dpi	3	0.46869			3	9.39224			3	0.424402			3	5.11598			3	0.105988			3	2.64671
Infecting	cZ	1	0.24	0.275	0.074162			Infecting	cZ	1	0.11	0.1975	0.117011			Time 10 dpi	4	0.501588			4	7.97285			4	0.447202			4	5.63031			4	0.107519			4	2.34565
		2	0.21							2	0.37						1	0.0693609	0.0806099	0.0110633	1	1.06852	1.18946	0.158697	1	0.43342	0.413742	0.0206014	1	2.67548	2.79453	0.250091	1	0.11215	0.118731	0.0111184	1	1.00439	1.00089	0.10583
		3	0.27							3	0.16					Infected 0 dpi/ infected 10 dpi	2	0.0885155			2	1.12478			2	0.396057			2	2.86947			2	0.11687			2	0.830252
		4	0.38							4	0.15					Root, side 10 dpi	3	0.0944257			3	1.10241			3	0.390434			3	3.15528			3	0.137306			3	1.11366
Not infecting	cZR	1	0.25	0.2825	0.0442531			Not infecting	cZR	1	0.85	0.7675	0.17557			Time 10 dpi	4	0.0701375			4	1.46213			4	0.435059			4	2.4779			4	0.108598			4	1.05524
		2	0.31							2	0.67						1	0.268393	0.257323	0.0151567	1	15.1988	15.4735	0.693724	1	1.0054	1.01723	0.0232888	1	4.46729	4.92533	0.307488	1	0.260182	0.286627	0.0402285	1	0.786586	0.811968	0.0453691
		3	0.24							3	0.97					Infected 0 dpi/ infected 10 dpi	2	0.252179			2	16.6269			2	1.00923			2	5.33381			2	0.301839			2	0.819027
		4	0.33							4	0.58					Shoot	3	0.234964			3	14.7762			3	1.05688			3	4.93782			3	0.344586			3	0.76042
Infecting	cZR	1	0.63	0.6475	0.13326			Infecting	cZR	1	0.58	0.7675	0.155215			Time 10 dpi	4	0.273754			4	15.2919			4	0.997397			4	4.9624			4	0.2399			4	0.88184
		2	0.47							2	0.89						1	0.0886097	0.0819852	0.0096801	1	2.51975	2.02026	0.321375	1	0.497714	0.433453	0.0455608	1	4.3202	3.92167	0.275951	1	0.0648094	0.0607094	0.0175984	1	3.57303	3.31071	0.174459
		3	0.78							3	0.7					Infected 10 dpi/ infected 10 dpi	2	0.0855993			2	1.85296			2	0.450172			2	3.65134			2	0.0385142			2	3.29791
		4	0.71							4	0.9					Root, side 10 dpi	3	0.0653451			3	1.65357			3	0.410502			3	4.03713			3	0.0529396			3	3.28994
Not infecting	iP	1	1.96	1.535	0.45742			Not infecting	iP	1	1.8	1.73	0.40538			Time 10 dpi	4	0.0883867			4	2.05475			4	0.375424			4	3.67803			4	0.0865745			4	3.08194
		2	1.11							2	1.81						1	<LOD			1	8.9992	9.97479	0.767075	1	1.31548	1.34236	0.0674858	1	2.86658	3.06977	0.159489	1	1.07527	1.07935	0.0356542	1	1.18574	1.21274	0.0439739
		3	1.17							3	2.14					Infected 10 dpi/ infected 10 dpi	2	<LOD			2	10.9727			2	1.447			2	3.25571			2	1.0635			2	1.27193
		4	1.9							4	1.17					shoot	3	<LOD			3	9.51319			3	1.26152			3	3.19184			3	1.13737			3	1.15801
Infecting	iP	1	2.26	1.8975	0.344129			Infecting	iP	1	2.82	3.82	0.913637			Time 10 dpi	4	<LOD			4	10.4141			4	1.34544			4	2.96495			4	1.04127			4	1.23527
		2	2.08							2	4.98
		3	1.48							3	3.47
		4	1.77							4	4.01
Not infecting	iPR	1	1.31	1.3975	0.316373			Not infecting	iPR	1	1.43	1.1275	0.44455
		2	1.84							2	1.01
		3	1.09							3	1.52
		4	1.35							4	0.55
Infecting	iPR	1	1.05	1.3575	0.609446			Infecting	iPR	1	1.12	1.3325	0.208387
		2	1.91							2	1.48
		3	1.82							3	1.19
		4	0.65							4	1.54
